# Supplementary material for: Electron transport chain inhibition increases cellular dependence on purine transport and salvage
Source: Cell Metab. Author manuscript; Available in PMC 2024 Jul 12. (PMC11240302; doi:10.1016/j.cmet.2024.05.014)
Supplement: 1 — Data S1. Unprocessed source data underlying all blots and graphs. Related to Figures 1–7 and Supplemental Figures 1–7. [file NIHMS2004245-supplement-1.zip]

Archive with 5 entries (5 files):
- Data S1.xlsx
- __MACOSX/._Data S1.xlsx
- __MACOSX/._Data S2.xlsx
- Uncropped Western blot figures.pdf
- __MACOSX/._Uncropped Western blot figures.pdf
