# Supplementary material for: Electron transport chain inhibition increases cellular dependence on purine transport and salvage
Source: Cell Metab. Author manuscript; Available in PMC 2024 Jul 12. (PMC11240302; doi:10.1016/j.cmet.2024.05.014)
Supplement: 1 — Data S1. Unprocessed source data underlying all blots and graphs. Related to Figures 1–7 and Supplemental Figures 1–7. [file NIHMS2004245-supplement-1.zip › Data S1.xlsx]

## Sheet: Figure 1
Figure 1B				Figure 1D							Figure 1E
	-log(p value)	Impact		Lactate		Alanine		AKG			IMP		GMP		AMP		Inosine		Guanosine		Adenosine
LIPT2	1.5678	0.23173		Ctrl	LIPT1Mut	Ctrl	LIPT1Mut	Ctrl	LIPT1Mut		Ctrl	LIPT1Mut	Ctrl	LIPT1Mut	Ctrl	LIPT1Mut	Ctrl	LIPT1Mut	Ctrl	LIPT1Mut	Ctrl	LIPT1Mut
LIAS	0.9877	0.18675		0.065514	-0.0568	-0.90702	-0.81095	-0.23554	2.74858		-0.34609	-2.16752	-1.67459	-0.88446	-2.92197	-2.03369	-0.2671	-1.37984	0.209455	-0.31965	-2.01182	0.739144
MEPAN_2	3.499	0.31711		0.02263	0.951773	-1.11227	1.82946	2.34761	1.95472		0.84052	0.618504	0.568728	0.464262	-1.08114	-1.38901	-1.41968	0.401197	-0.86758	0.501742	-0.7555	1.19118
MEPAN_1	3.3514	0.28836		-0.24805	1.20783	0.280453	1.84198	2.51718	1.84484		-3.41224	1.85824	0.786125	1.13598	-1.27409	-1.56599	0.172017	0.201371	0.718941	0.519742	-0.69411	1.26038
DNM1L	3.9502	0.36422		-0.68482	1.16302	-0.35191	1.67599	-1.02856	2.04734		0.490464	0.775822	1.44927	0.496606	-0.2497	-0.88388	0.793825	0.226341	1.55351	0.697114	-0.01297	0.77099
LIPT1	3.8295	0.29341		-0.3084	0.925422	-0.08071	0.188468	-0.441	2.1579		-1.74877	-0.61011	-1.11515	-1.32483	-2.50724	-3.34006	-0.23357	0.030308	0.566133	1.27768	-2.11089	-1.70735
EARS2	1.0357	0.10268		-0.44648	0.697086	0.575352	-0.14683	-0.4796	1.38489		-0.64306	-0.72679	0.298924	-1.57402	-0.92044	-3.58945	-1.22918	0.390738	-0.39983	0.997347	0.500635	-1.53226
ATP6	1.8438	0.19392		-0.23358	0.827058	0.551291	0.323914	-0.68746	1.9764		-1.06119	0.120409	-0.2437	-1.48497	-2.95929	-3.36542	-0.89296	0.128002	-0.02504	1.46449	-2.09157	-1.73572
ALDH6A1	1.5221	0.21065		-0.56119	0.258028	0.615497	0.071125	-0.70579	1.59787		0.196485	3.1515	0.509011	5.12947	-1.60249	4.69139	0.854333	2.01762	1.30377	2.11904	-0.04325	4.03663
				-0.20651	0.540479	-0.20763	0.025314	1.68042	2.4685		0.51955	3.45969	0.310711	4.58781	-0.90327	4.75309	-1.20032	1.30654	-0.77705	1.50076	-0.20072	3.68414
Figure 1C				0.123006	0.431423	0.28654	0.085865	-0.19783	1.91839		0.043583	3.29685	0.278634	4.984	-1.62221	4.51114	-0.25933	1.58026	0.538937	1.77102	-1.44958	3.53684
	-log(p value)	Impact		-0.95086	0.206549	-2.11258	1.25906	-0.27037	2.25247		-1.09634	0.499882	-1.37549	2.48958	-2.1351	0.598257	-0.76111	1.33186	-1.19469	1.52223	-1.94955	2.76791
LIPT2	5.6342	0.3943		-0.69327	0.364871	-0.4884	0.918108	-1.32575	2.85166		0.17862	1.90647	1.52033	2.33959	1.02416	1.16177	-0.07048	0.791813	0.370025	1.27849	0.950535	2.50508
LIAS	3.0845	0.25965		-0.99983	0.337918	-0.51334	1.01507	-1.54453	3.41145		3.20908	1.55984	2.56578	2.0953	2.36561	0.391605	0.157657	0.613273	0.709546	1.25404	2.40356	2.31739
MEPAN_2	3.5457	0.27007		-0.50011	0.762006	-0.04889	1.69179	0.41703	3.40469		0.350913	1.15433	0.32554	0.952945	-0.6572	-0.2828	-2.24015	0.003077	-1.75355	0.66854	-0.17435	1.67077
MEPAN_1	2.7083	0.16852		0.030415	0.977512	-1.02835	1.04619	-0.68921	2.25133		-0.16969	-0.10443	-0.21539	1.27302	-3.54815	-0.40513	-1.25711	-0.17543	-0.20371	0.837964	-2.90182	1.65677
DNM1L	1.7914	0.29514		-0.09252	0.770568	0.895279	2.12981	0.066881	4.64037		-0.91011	1.54273	-1.58234	1.34377	-3.21708	-0.25525	-0.57134	-0.02403	0.067128	0.831079	-2.47456	1.5982
LIPT1	1.647	0.04394		-0.79986	0.268818	0.176255	0.770988	-0.99671	2.47099		0.170902	-1.61535	0.709648	0.414359	-1.53772	-1.21057	0.172215	-0.25101	0.600607	0.626777	-0.31526	0.79911
EARS2	1.6302	0.14792		-0.25793	0.406868	0.311155	0.399104	2.50362	1.937		0.107789	1.38822	0.769563	0.051348	0.139907	-0.49093	-1.11631	-0.27591	-0.68322	0.387516	0.920492	1.01669
ATP6	1.5877	0.16145		-0.92986	-0.24376	-1.42697	0.205337	-0.14436	0.125673		-0.19779	-2.63636	-0.22787	-2.51078	-1.42619	-1.0117	-0.36789	-0.31513	0.84962	0.59806	0.139753	0.559681
ALDH6A1	1.3866	0.14155		0.035611	0.099886	-1.21924	-0.56031	1.62228	0.989213		-0.08772	0.668468	-0.96168	0.871798	-3.75927	-0.75666	-1.90857	-0.07581	-0.83771	0.770643	-3.65321	1.06183
				-0.31791	-0.00011	-0.78947	-0.34616	0.556017	0.537557		0.237692	1.67624	-0.88711	1.10872	-2.45136	-0.74759	-0.92138	0.256568	-0.45209	0.694172	-0.90625	1.2801
				-0.80324	-0.01694	-0.27201	-0.24417	-0.79444	1.06663		-0.39948	1.37429	-0.1617	0.569744	-1.19356	-0.76245	-0.14823	-0.10782	0.074881	0.63095	0.852797	0.854329
				-0.59344	0.91933	-0.15408	0.34053	-0.79142	1.63897		-0.59139	2.14139	-1.31649	3.54649	-3.13706	3.12563	-1.77391	1.14553	-1.01823	1.58196	-2.93773	3.45666
				-0.51273	0.506394	-0.93402	1.43327	-1.06267	2.48556		-1.90933	2.67964	-0.32594	3.24164	-3.07461	3.14535	-1.0071	1.04747	-0.68175	1.2778	-1.87683	2.9622
				-0.31035	0.794156	-1.00473	0.686177	-1.08825	1.25235		-0.02243	1.88747	0.28461	3.12137	-2.38433	3.01012	-0.49767	0.946801	0.245715	1.17229	-1.45374	2.86213
				-0.43375	-0.26731	-0.66733	-0.21715	-0.44066	-0.55876		-0.32139	1.55896	-0.61548	1.94484	-2.17525	0.617548	-0.17535	0.495591	0.891254	1.15002	-1.2217	1.76349
				-0.30257	-0.40439	-1.09189	0.196052	-0.5305	1.865		-2.91114	1.12557	-1.37542	1.50589	-2.42047	1.07494	-0.43033	0.743447	0.105928	0.082012	-1.74354	2.34489
				0.449964	-0.34107	0.151144	-0.54835	0.580765	0.07471		-0.37584	2.01785	-0.20983	2.06182	-2.00708	0.662235	-2.05493	0.372444	-1.675	1.06304	-0.943	1.84217
				-0.62487	-0.77068	0.069889	0.678916	-0.03798	2.48351		0.588249	-1.11867	0.751275	-1.80387	-0.53606	-3.08786	-0.55198	-1.54639	-0.0672	-1.2259	0.721914	-2.06646
				-0.50953	-0.54564	-0.05029	0.249907	0.262549	1.78624		-0.12651	-2.05568	0.447547	-1.27472	-1.89952	-3.03721	-0.5704	-1.48696	0.033896	-1.00383	-1.57763	-2.61967
				-0.03223	-0.67714	-1.18146	-0.15791	1.82542	0.465205		1.91461	-0.39389	1.65688	-1.28425	-0.38885	-2.75209	0.566598	-1.61776	1.02708	-0.81011	0.106348	-2.5936
				-0.72367	-0.15479	0.68894	-0.42538	1.03634	0.934521		0.240878	-1.29865	-0.60509	-4.12	-1.73317	-2.76437	0.241494	-0.48947	0.948477	-0.0504	-0.2786	-0.76862
				-0.17111	-0.50487	-0.28711	-0.49849	-1.07339	1.64663		-0.72288	0.661549	-2.01684	-1.83988	-3.05863	-1.97583	-3.05022	-0.04412	-2.43831	0.518338	-3.25848	-0.72289
				-0.04633	-0.48403	0.023267	-0.44744	0.445565	1.24957		-0.69092	-1.09935	0.447225	-1.67518	-0.83911	-2.72171	-0.28993	0.640449	0.439998	0.852471	1.25624	-0.75027
				-0.98311		-0.03387		-1.70802			1.79993		1.0332		0.064205		-0.63455		0.221516		0.074138
				-0.0466		-0.37989		0.152907			-2.3184		-1.41517		-2.86154		-0.9985		0.181231		-3.21604
				-0.52848		0.44881		1.00676			0.060278		-1.43033		-2.37609		-0.32337		0.597901		-2.76813
				-0.91356		-0.41799		2.54857			-0.48103		0.208005		-1.7973		-1.47317		-0.43401		-1.42298
				-0.59294		-0.32072		1.69909			0.586272		1.20168		-0.00441		-0.36908		0.05479		0.576524
				0.178631		-1.22606		0.480501			-0.28287		2.24244		0.098662		-0.16519		0.839616		1.01724
				0.079296		-1.11566		1.34181			2.68519		0.20545		-0.13996		-1.80232		-0.80525		-1.4941
				0.696272		-0.03693		0.902106			0.410204		2.01663		-1.36375		0.231119		0.997651		-0.94858
				0.412099		-1.24895		1.42351			0.149909		1.19473		0.17684		-0.41805		0.233327		0.434945
				-0.10808		-2.27484		-0.85803			-0.90803		1.84564		1.01048		1.91963		1.14607		1.9964
				0.024615		-1.61249		0.794836			-0.22199		-0.91717		-1.31891		0.290776		0.764182		-1.42485
				-0.54005		-0.22657		-0.09485			-0.29092		-0.96308		-2.77688		-1.2522		-0.17036		-1.61155
				0.561201		-1.91822		3.23856			0.306295		-0.05777		-1.97926		0.635273		0.114057		-1.53914
				-0.07515		0.50255		0.069625			0.188076		-0.50654		-2.55435		-0.98082		-1.02937		-2.67566
				0.013295		-0.65288		1.92994			0.865017		0.450808		-2.02748		0.166945		0.654194		-0.64407
				0.599906		-0.63732		1.16583			2.42096		0.025687		-2.74359		-1.03686		-0.18351		-2.13886
				0.010302		-0.50729		1.1801			-1.51281		0.088445		-1.79466		4.00829		1.48212		-0.85983
				-0.29341		0.498537		1.29818			-1.81494		2.34496		-1.78326		-0.59288		0.301549		-0.89966
				-0.72213		0.003899		-1.15166			-0.84496		-1.79791		-2.64283		-1.47636		-0.78116		-0.85082
				-0.30809		-0.46764		0.017937			-0.01373		-1.51024		-2.77451		-0.6251		-0.33102		-1.17616
				0.489089		-0.83845		1.25074			0.349005		1.15797		-1.77068		-0.19489		0.047473		0.945428
				0.21189		-1.49165		-1.13139			-0.41119		-1.54254		-2.62704		0.542973		0.054313		-1.1616
				0.083244		0.033576		-0.59551			2.14728		-0.9939		-2.3147		-0.7784		-0.07296		-1.29617
				0.33815		0.784407		-0.70545			0.161747		-1.58562		-2.42828		-0.95067		0.181531		-0.92542
				-0.69878		-0.87206		0.148418			2.41385		0.28514		-1.16147		-0.32022		0.279344		0.813508
				-0.45402		-0.2897		-0.39046			0.695209		2.65324		1.14602		1.4582		1.50601		3.49232
				0.051402		-0.38259		1.34151			-1.07517		0.012282		-0.6027		-0.60963		-0.66617		-2.36668

## Sheet: Figure 2
Figure 2A
Time (minutes)	DMSO								IACS-010759
1.41055	71.2273	83.8579	79.3187	71.3603	70.0808	56.7393	58.738	52.715	9.97765	14.8	14.7564	13.5081	11.9345	13.8597	11.972	9.34548
7.97889	70.104	79.5167	75.4775	67.986	66.7598	55.3728	58.764	51.0251	10.6688	15.5598	13.9629	13.2535	11.5357	13.3326	11.6551	10.6543
14.5623	69.9359	79.0118	75.1809	67.948	66.7578	55.5594	59.2274	51.129	11.4191	16.7613	14.6525	13.8033	11.9396	13.7561	12.6201	11.4537
21.1442	71.2474	80.1745	76.1326	68.9155	67.5654	56.3644	60.6529	52.2688	12.1012	17.8653	15.5667	15.3911	13.1612	15.2695	13.8801	12.4607
26.7824	25.9609	27.5329	28.3868	26.3484	25.848	24.2301	24.1869	23.4471	5.8767	12.7939	7.88964	7.36764	6.62596	7.3899	6.78621	8.4149
32.3407	26.9058	28.931	28.8225	26.903	26.5598	24.6757	25.1211	22.7625	6.69234	12.1275	8.88433	8.17285	7.18113	8.02704	7.65717	8.10908
37.8818	29.5181	31.698	31.0034	28.9476	29.0765	25.5642	26.4847	23.0989	6.59106	11.7138	8.87167	8.36596	7.04736	7.94729	7.92192	8.1193
43.4415	32.856	35.746	34.7137	31.8898	32.1394	28.1571	29.1833	24.6922	6.44212	11.9115	8.86335	8.62678	7.15417	8.16198	7.61264	7.88219
49.0939	125.861	125.92	103.522	95.6809	90.2614	80.1657	86.7965	86.5803	25.2177	35.6418	28.0458	28.0161	23.585	28.309	26.7618	26.1201
54.6549	98.8593	98.3897	96.4546	91.3903	87.5966	80.0217	83.4622	88.7999	25.5378	34.1187	28.6491	28.7281	23.6413	27.9926	26.7947	26.0551
60.2352	82.2454	80.6323	87.8924	84.3386	82.0505	77.7452	81.9861	86.8665	25.3022	31.7764	27.4026	28.5954	23.2794	27.1717	26.7639	25.0107
65.8003	73.4878	73.9011	81.8282	78.0959	78.4175	75.3191	79.5501	82.6044	24.4013	31.3157	27.1231	28.3568	23.1345	26.7704	26.5356	24.689
71.4405	18.0879	18.8329	19.5432	19.8867	18.5978	19.7753	19.2362	19.0322	4.23767	9.56966	6.47716	6.28002	5.24716	5.67657	5.45992	5.32294
77.0255	16.0984	16.9162	17.2907	17.272	16.721	16.8449	16.4956	15.5459	4.16356	9.31853	6.0099	6.00495	4.62259	5.41799	5.35369	5.09552
82.5909	15.9575	16.4167	16.6865	16.5973	16.2427	16.1838	16.1789	14.9777	4.0429	9.24377	5.78034	5.81759	4.56396	5.65567	5.35941	5.15538
88.1333	15.2153	15.7914	16.2333	15.9117	15.6836	15.7078	15.6417	14.1952	4.22573	9.05841	6.33633	6.00426	4.86165	5.47881	5.92777	5.58072
Figure 2B
	DMSO			IACS-010759
NAD+/NADH	53.448	50.215	56.494	9.695	9.743	10.82
Figure 2C					Figure 2E
	log2(FC)	-Log10(p.Adj)			Time (minutes)	Ctrl (DMSO)								Ctrl (IACS-010759)								NDI1 (DMSO)								NDI1 (IACS-010759)
3-HYDROXYBENZALDEHYDE	-13.516	5.8794			1.30806	79.1668	72.9537	71.8851	74.3001	76.4342	72.253	71.2126	73.8456	18.9067	19.4013	21.0893	18.1048	18.2043	19.3261	16.239	18.7918	117.25	103.748	102.602	99.8239	99.3338	94.3375	77.7539	94.5713	97.5669	95.3514	93.232	101.962	97.4434	95.0419
Guanine	17.421	5.8794			7.82653	76.2922	71.6108	71.1674	72.6758	75.3036	71.0461	69.5582	71.5855	19.0883	19.5473	21.1276	18.3285	18.3969	19.5826	10.9507	18.7961	114.165	96.8234	100.888	99.5495	99.5456	94.0766	76.7244	94.0258	93.5009	94.6403	94.522	101.482	97.784	90.6134
Adenine	16.309	4.1807			14.3499	76.9603	71.6741	71.9473	72.9826	75.5545	71.7198	69.7474	72.1803	19.9768	20.3164	21.8973	19.5342	19.7239	20.9086	9.50921	20.3616	115.615	85.2663	102.317	100.963	100.99	93.7924	72.9788	93.8708	92.6836	95.9326	96.7057	103.679	99.7486	85.2119
3-PHOSPHOGLYCERATE	-13.637	4.0654			20.9475	30.6913	26.226	29.6124	28.5191	29.7171	27.6258	28.9116	28.514	9.99979	10.1775	12.8596	9.36792	9.16912	11.2224	6.91573	11.3669	55.0288	52.605	51.4932	49.508	50.6977	44.0778	43.6964	48.6373	43.4035	43.0479	43.0104	44.8191	47.2446	43.3185
DIACETYL	-17.645	4.0654			27.4566	29.5464	26.1917	29.6938	28.4954	29.6264	27.8336	28.9831	27.2603	10.629	9.94516	13.0116	9.87292	9.58978	11.2365	5.62043	11.0675	53.9629	52.354	51.3129	50.0061	49.6109	44.2321	43.2965	47.2354	41.2795	42.9937	42.4888	44.9734	44.8565	42.6022
Deoxyadenosine	12.145	3.9564			33.9488	30.9237	27.5874	30.8051	30.4104	31.5243	29.6646	30.2068	28.9063	10.4783	10.7322	13.07	9.97554	10.0526	11.5908	5.58718	11.6009	55.6938	52.9829	53.0169	51.0924	51.2497	45.8761	44.4154	48.5704	43.5147	45.3091	44.9187	47.4244	47.0952	44.8993
ISOCITRATE	-5.9091	3.9564			40.5395	140.706	119.734	107.656	127.735	134.908	127.081	111.32	133.054	37.8992	34.3652	38.411	34.5208	32.7219	36.1359	11.0265	35.4154	120.21	105.713	93.4346	127.159	101.967	144.909	96.171	148.293	109.945	119.421	124.524	94.7119	121.226	129.041
PANTOTHENATE	-3.0541	3.9564			47.0616	147.213	136.738	117.046	135.407	140.025	137.122	115.952	134.446	43.1783	40.916	43.5402	39.943	40.8001	40.7756	9.81715	42.2529	176.099	157.835	130.825	162.476	139.605	153.456	109.065	162.625	140.921	148.002	151.96	136.318	151.957	154.163
PHOSPHOENOLPYRUVATE	-13.63	3.9564			53.5905	137.696	130.039	118.108	134.73	140.145	137.463	115.625	123.678	43.4466	42.681	43.4133	40.7743	41.679	40.9156	8.38849	42.6591	204.934	182.133	160.574	176.769	163.289	162.919	113.714	158.015	155.761	161.481	164.709	171.926	164.754	157.076
GMP	7.1595	3.7321			60.2184	24.2359	21.9145	26.817	22.3871	22.7743	22.1398	23.4103	20.9668	6.63289	6.01948	9.58515	7.22175	6.05107	7.77404	5.36928	7.21992	194.6	176.326	163.421	166.896	159.489	152.609	116.356	149.585	154.431	153.98	159.967	178.851	160.449	151.146
L-ORNITHINE	1.673	3.7321			66.7497	20.8	17.58	21.927	19.5745	20.1187	19.3408	19.6618	19.0351	6.31442	6.12466	9.51859	6.55818	6.10365	8.09525	3.36578	7.01251	185.718	171.316	165.163	162.342	157.855	147.756	122.976	147.51	151.405	151.112	161.39	178.084	160.213	149.096
Cholic acid	12.855	3.671			73.2816	19.2813	15.9169	20.7501	18.7337	19.1818	17.9306	18.4101	17.2765	6.34154	5.86533	9.5677	6.17726	5.9415	7.87321	3.18016	6.55352	176.141	164.087	160.502	154.731	151.35	140.56	121.945	141.149	144.344	142.999	156.613	173.353	153.686	142.433
CITRATE	-4.2343	3.671
CYTIDINE	-3.3139	3.671
Hyocholic acid	12.859	3.671
Inosine	3.7193	3.671			Figure 2F					Figure 2G
HYDROXYPHENYLLACTATE	-2.9145	3.6677			Ctrl DMSO	Ctrl IACS-010759	NDI1 DMSO	NDI1 IACS-010759		Ctrl DMSO	Ctrl IACS	NDI1 DMSO	NDI1 IACS	Ctlr DMSO	Ctrl IACS	NDI1 DMSO	NDI1 IACS
Allocholic Acid	12.775	3.6403			24.34	4.09	60.3	47.8		1.67052	0.642223	1.65193	1.77265	0.385162	-1.58794	0.268299	0.13649
CHOLATE	12.871	3.6077			30.02	4.35	76.29	38.54		1.70051	0.651619	1.73592	1.782	0.409995	-1.62093	0.26783	0.164382
PHOSPHOCREATINE	-9.4467	3.606			31.01	4.51	56.32	68.22		1.71738	0.610048	1.68515	1.75587	0.390036	-1.58625	0.280129	0.209951
8-HYDROXY-DEOXYGUANOSINE	4.0712	3.5779								1.75131	0.572688	1.64823	1.74907	0.337018	-1.44103	0.203123	0.138649
GLUTAMINE	5.609	3.5674								1.77038	0.569082	1.62299	1.73892	0.258183	-1.67631	0.175081	0.169007
N-FORMYL-L-METHIONINE	-3.3461	3.5674								1.72848	0.532487	1.58458	1.6618	0.382538	-1.77263	0.155996	0.153419
PROPIONYLCARNITINE	-3.5104	3.5581
GLYCEROPHOSPHOCHOLINE	-2.7141	3.5536			Figure 2I
CYTIDINE DIPHOSPHATE	-3.0298	3.5518			IMP				GMP				AMP
cis-ACONITATE	-3.97	3.5299			Ctrl DMSO	Ctrl IACS	NDI1 DMSO	NDI1 IACS	Ctrl DMSO	Ctrl IACS	NDI1 DMSO	NDI1 IACS	Ctrl DMSO	Ctrl IACS	NDI1 DMSO	NDI1 IACS
3-METHOXYTYROSINE	-1.5258	3.5022			1.02349	12.0159	1.17078	0.830553	0.733266	2.81479	1.41811	0.916985	1.54347	7.63165	0.941289	2.40901
Butyrylcarnitine	-3.36	3.5022			1.01082	15.4298	0.806246	0.846342	0.969105	2.42682	1.09069	1.20831	0.704978	10.6928	1.01358	1.21286
MALEIMIDE	-2.3937	3.5022			0.965692	16.2584	1.36132	0.791064	1.29763	2.03655	1.1696	1.17882	0.751555	6.12946	1.04513	2.74321
N-ACETYLNEURAMINATE	2.7502	3.5022
2-HYDROXY-4-(METHYLTHIO)BUTANOATE	-2.4584	3.4242
CYTOSINE	3.4398	3.4218			Figure. 2L
Guanosine	4.1084	3.4218			Time (minutes)	WT														UQCRC2-/-
TRIMETHYLAMINE	1.4204	3.349			1.45917	71.7513	74.6061	56.4065	72.7724	87.3826	86.3228	70.7989	82.191	60.7558	63.2197	64.2679	55.8666	63.0744	52.7958	2.56674	2.92258	6.64918	2.1487	-0.878907	1.87882	2.58864	4.79553	1.70614	3.33321	0.942694	3.1889	2.80919	7.04246
N-ACETYLLEUCINE	-2.0225	3.3398			7.91469	68.7809	64.3295	53.5969	69.1046	82.7536	81.8492	68.1721	78.774	58.7398	61.0016	62.987	53.4814	61.5559	51.142	1.57885	1.98585	5.64817	0.353695	-1.9311	0.444398	1.37869	4.12365	1.95301	2.33438	0.019395	2.19878	2.30531	5.87791
4-Hydroxyphenyl-2-propionic acid	-3.5963	3.2784			14.4113	68.3414	43.898	53.0405	68.7797	81.5826	81.0136	68.0029	78.2527	58.8589	60.8312	63.5204	54.4549	61.387	50.9803	2.12344	1.39243	6.12135	-0.353689	-0.721283	-0.186887	1.77451	3.97913	1.17344	2.00945	0.637003	2.41157	2.39874	5.85956
hexanoylcarnitine	-2.1001	3.2784			20.9553	27.9941	19.1488	22.4182	26.0261	30.7369	30.6329	28.5144	29.5609	23.7828	24.8848	27.2706	21.3474	25.5107	22.2113	2.46162	2.31585	5.81642	0.201029	-2.62402	0.579162	1.92578	3.80019	1.89051	3.32795	0.0571881	1.823	2.17795	6.14489
N-ACETYLASPARTATE	-1.9194	3.2735			27.4406	29.0767	17.2453	23.5248	28.3625	34.5119	34.605	31.1752	31.2262	25.5813	25.9481	29.8709	22.2925	27.5592	23.4815	1.7289	1.91686	5.20159	-0.140438	-1.83105	0.0795573	1.29043	3.48624	1.44486	4.3601	0.19456	2.33825	2.1954	5.60844
Hypoxanthine	3.8592	3.2221			33.9041	31.4601	15.3778	25.8443	30.9615	38.1444	37.8608	33.5717	35.3182	28.017	28.6873	32.4121	24.4969	29.6252	25.0267	2.26214	1.92739	6.46934	-0.651811	-1.14377	0.654712	2.34319	2.7437	1.75499	4.1316	0.621766	1.89682	3.01996	5.98978
BIOTIN	-2.3364	3.1445			40.4468	101.386	16.9787	72.9567	105.949	103.607	106.605	88.9712	113.153	78.993	85.7833	79.3528	67.207	79.2342	56.5064	3.4071	2.39293	6.24293	0.381913	-0.221819	1.00371	1.88142	3.79401	2.05046	4.9141	0.987004	2.17891	2.65239	5.49659
IMP	4.3021	3.1445			46.9588	73.4846	15.1106	61.6953	80.9066	85.3105	94.4907	88.8852	93.5122	65.4944	74.1025	73.0735	58.787	68.7504	51.3908	2.26363	1.6349	5.06405	-0.315581	-1.21074	0.719895	1.45905	3.85836	1.29207	4.15584	-0.289294	1.48985	2.21813	5.71355
PHENYLLACTATE	-3.4792	3.1			53.4457	66.0738	13.1898	56.661	71.7461	81.5235	84.0186	82.8516	81.7348	61.3244	65.2318	68.1043	53.6168	62.5792	48.2821	2.62272	1.84486	6.61152	0.184747	-0.793103	0.71297	1.3604	4.37669	1.54272	4.06656	0.251695	1.99459	1.56014	5.76284
RIBOFLAVIN	5.3796	3.1			60.0352	17.528	11.1865	15.7933	16.6751	18.7641	19.3266	20.2251	16.6314	15.3246	14.784	19.3294	14.3024	14.369	14.6851	2.55967	2.09844	6.44139	-0.0374917	-0.15737	1.56955	1.80052	3.96102	1.20793	4.10452	0.481583	1.91912	2.03954	5.34333
NICOTINAMIDE HYPOXANTHINE DINUCLEOTIDE	-2.7534	3.0881			66.5282	16.4243	10.7328	14.4415	15.9269	18.3713	18.594	18.9778	15.2562	14.1055	14.1629	18.3828	12.9263	13.1572	13.6032	2.36355	1.75128	5.85922	-0.195521	-0.291921	1.00901	1.75366	4.12144	1.27824	4.25178	0.758518	1.70394	1.81847	5.08828
2-HYDROXYGLUTARIC	-1.737	3.0383			73.0282	15.3948	10.461	13.6403	14.85	17.9582	18.1331	18.4699	14.6904	13.67	13.7595	17.6058	12.5124	12.6934	13.4346	2.12467	1.94548	5.99381	-0.14721	-0.377902	0.862775	2.19391	4.42619	1.22469	4.23296	0.686805	1.31843	1.82986	5.43207
ARGININOSUCCINATE	-4.6951	3.004
N-ACETYLMETHIONINE	-3.9273	2.9629
CYTIDINE MONOPHOSPHATE	1.2338	2.9559			Figure 2N
5-Aminolevulinic acid	-2.2986	2.9314			GMP		Guanosine		IMP		Inosine		Hypoxanthine
CIS-4-HYDROXY-D-PROLINE	-2.2956	2.9314			WT	UQCRC2-/-	WT	UQCRC2-/-	WT	UQCRC2-/-	WT	UQCRC2-/-	WT	UQCRC2-/-
MALATE	-3.9496	2.8746			1.10416	3.11009	1.07992	7.58305	0.896549	45.2394	1.20508	8.3713	1.46248	10.2426
O-Succinyl-L-carnitine	-3.6522	2.8746			0.834384	2.95599	0.776639	4.95822	1.30293	63.876	1.20112	5.71828	1.07199	4.513
3,4-DIHYDROXYPHENYLACETATE	-1.3606	2.8682			1.06145	2.93437	1.14344	4.87518	0.800518	91.9053	0.593803	5.11333	0.465533	5.67809
decanoylcarnitine	-2.1206	2.8682
L-DOPA	-1.403	2.8682
N-ACETYLALANINE	-3.4009	2.8682
PYRUVATE	-5.3622	2.8682
HYDROXYISOCAPROIC	-1.4952	2.8554
TRANS-ACONITATE	-5.3418	2.8487
ASPARAGINE	-2.4939	2.7982
ASPARTATE	-2.0508	2.7515
KYNURENINE	-1.2465	2.7265
GLYCEROL 3-PHOSPHATE	-1.9188	2.7182
DL-2-AMINOCTANOATE	-1.8751	2.7116
CYTIDINE 2',3'-CYCLIC PHOSPHATE	2.6785	2.6981
MALEAMATE	-2.5472	2.6169
S-ADENOSYLHOMOCYSTEINE	0.94219	2.5671
DIHYDROOROTATE	-3.4065	2.5556
4-HYDROXYBENZOATE	-2.6455	2.5446
2-Hydroxyhexanoic acid	-1.5178	2.4955
GUANIDINOACETATE	2.3041	2.4513
GLYCERATE	-1.3319	2.4452
FRUCTOSE 6-PHOSPHATE	-2.2658	2.4411
N6-(DELTA2-ISOPENTENYL)-ADENINE	-1.4548	2.4411
URATE	1.7798	2.4411
PHOSPHOSERINE	-1.608	2.4247
CITICOLINE	3.7561	2.3826
Adenosine	3.8712	2.2696
BETA-NICOTINAMIDE ADENINE DINUCLEOTIDE-2	-2.4388	2.228
PYRIDOXAL-PHOSPHATE	1.3511	2.228
ITACONATE	-4.6714	2.2182
Mesaconic acid	-4.6171	2.2006
FOLATE	1.9068	2.179
dATP	2.6306	2.1686
DOPAMINE	-1.462	2.1379
ETHANOLAMINE PHOSPHATE	2.1412	2.1303
LYSINE	0.92026	2.1303
octanoylcarnitine	-1.3415	2.1303
PORPHOBILINOGEN	-2.1463	2.1303
Pyrroline-5-carboxylate	-1.4212	2.1303
DOCOSAHEXAENOATE	0.8478	2.0792
D-RIBOSE 5-PHOSPHATE	-2.5856	2.0735
DEOXYCYTIDINE	1.5421	2.0529
LAUROYLCARNITINE	-3.2855	2.0382
METHYLTHIOADENOSINE	1.3495	1.9653
[(3R)-3-Hydroxydodecanoyl]-L-carnitine	2.1215	1.9603
S-ADENOSYLMETHIONINE	3.1855	1.9308
5-AMINOLEVULINATE	-1.626	1.8743
O-ACETYLCARNITINE	1.5034	1.8743
LEUCINE	-0.43511	1.8632
HOMOCYSTEINE	-1.498	1.8627
GLYCOCHENODEOXYCHOLATE	1.7116	1.8361
OXIDIZED GLUTATHIONE	1.4094	1.8313
Sodium glycochenodeoxycholate	1.7101	1.8313
MEVALONATE	1.4044	1.7933
NICOTINAMIDE MONONUCLEOTIDE	-0.75843	1.7824
3-METHYLADENINE	1.4402	1.7714
NORADRENALINE	0.75937	1.7714
XANTHOSINE	-1.1034	1.7714
Isovalerylcarnitine	-1.7525	1.7305
6-HYDROXYDOPAMINE	0.74071	1.7227
GLYCOLATE	-1.3269	1.6943
Glycolithocholic Acid	2.5769	1.6891
trans,trans-Muconic acid	-2.2684	1.6824
PIPECOLATE	-0.88415	1.6813
Lactoylglutathione	-2.7709	1.6805
GLUTARYLCARNITINE	-3.1085	1.6634
THYROXINE	8.039	1.6421
OLEATE	0.85543	1.6313
GLUCURONATE	2.7458	1.624
Ursodeoxycholic acid	1.6616	1.6234
CDP-ETHANOLAMINE	1.0992	1.6145
HYDROXYPYRUVATE	2.2993	1.584
METHIONINE SULFOXIDE	-1.1618	1.5836
URIDINE MONOPHOSPHATE	-3.775	1.5218
DEOXYCARNITINE	-0.68304	1.5178
Hyodeoxycholic acid	1.5621	1.5026
LPC(18:1)	0.96237	1.4748
FUMARATE	-4.3787	1.4704
URSODEOXYCHOLATE	1.5718	1.4694
KETOLEUCINE	-1.6954	1.4416
1-METHYL-L-HISTIDINE	-0.55435	1.4343
DEOXYINOSINE	0.67883	1.4343
N-ACETYLPHENYLALANINE	-1.2891	1.4241
XANTHOSINE-MONOPHOSPHATE	0.90873	1.4094
AMP	6.1673	1.4085
3-METHYL-2-OXOVALERATE	-2.1564	1.4066
ERYTHROSE-4-PHOSPHATE	1.6415	1.4066
Glycodeoxycholic acid	1.3124	1.4066
2-KETOHEXANOIC	-2.1979	1.3966
3-HYDROXYANTHRANILATE	-3.5469	1.3966
ETHYLMALONATE	-1.0926	1.3966
N-ACETYLORNITHINE	-1.0175	1.3966
TYROSINE	-0.71377	1.3966
ISOLEUCINE	-0.75752	1.3961
PROLINE	-0.87457	1.3767
N-ACETYLCYSTEINE	-0.88794	1.3715
L-GULONOLACTONE	0.47752	1.3712
METHIONINE	-0.55205	1.3575
CYS-GLY	-0.82314	1.3559
OXOGLUTARATE	-0.83855	1.3559
HOMOSERINE	-0.72027	1.3382
CREATINE	0.28152	1.3279
GLYCINE	-0.40839	1.3279
GAMMA-LINOLENATE	2.8327	1.318
5-Aminopentanoic acid	0.4824	1.3164
PTERIN	-0.83928	1.3115
LPE(16:0)	0.45515	1.3093
N-a-Acetyl-L-arginine	0.30125	1.3025
PYRIDOXINE	1.3235	1.274
Murideoxycholic Acid	1.4615	1.2618
N1-ACETYLSPERMINE	0.84462	1.2119
1-METHYLADENOSINE	2.0719	1.2021
SUCCINATE	-1.0492	1.1964
GLYCOCHOLATE	0.79961	1.1253
BETAINE	0.8599	1.1057
PYROGLUTAMATE	0.42838	1.0969
Glycocholic acid hydrate	0.79576	1.0771
4-IMIDAZOLEACETATE	-0.79223	1.0626
2-Ethyl-2-hydroxybutyric acid	-1.143	1.0556
2-HYDROXYBUTYRATE	-4.3823	1.0516
DEOXYGUANOSINE-MONOPHOSPHATE	6.2566	1.0516
TRYPTOPHAN	-0.44272	1.0326
GLUTARATE	-1.2632	1.0208
TYRAMINE	0.4553	1.0208
QUINOLINATE	0.63618	1.0173
PHENYLETHANOLAMINE	0.42289	1.0001
3',7',12'-Trihydroxycoprostanic Acid	4.5529	0.99586
NAD+	-0.68373	0.98994
UDPglucuronate	-3.0128	0.98994
OPHTHALMATE	-0.71986	0.96716
OXOPROLINE	-0.37654	0.96716
Oleoyl-L-carnitine	1.1059	0.95595
LACTATE	-0.59848	0.95221
SALSOLINOL	-0.41856	0.94556
SERINE	0.58216	0.92905
SEROTONIN	0.65886	0.92905
SPERMIDINE	0.43191	0.91845
SEDOHEPTULOSE-7-PHOSPHATE	0.63333	0.89649
MANNITOL	0.8598	0.88608
2-Hydroxyhexadecanoic acid	-2.9722	0.86171
BUTANOATE	-4.6145	0.85827
CARNOSINE	0.54179	0.85827
URIDINE	0.58438	0.82072
DEOXYURIDINE-MONOPHOSPHATE	-1.5339	0.81512
3-Hydroxyoctanoic acid	1.7219	0.78408
BILIVERDIN	1.3917	0.7792
7-Hydroxy-3-oxo-Cholest-4-en-26-oic Acid	0.51604	0.77471
3-SULFINOALANINE	-0.28577	0.75777
AMINOADIPATE	0.32213	0.75777
DEOXYURIDINE	-1.052	0.75777
EICOSAPENTAENOATE	2.6545	0.75777
KYNURENATE	1.0254	0.75777
LPE(18:1)	-1.0926	0.75366
3-HYDROXYMETHYLGLUTARATE	-0.43318	0.74582
URACIL	-10.993	0.7242
2-AMINOPHENOL	-0.44542	0.72343
LUMICHROME	-0.81584	0.68858
ACETOIN	-0.9964	0.67311
PHENYLALANINE	0.14028	0.67048
ADENOSINE 5'-DIPHOSPHATE	-1.4451	0.61929
CITRULLINE	-0.35895	0.61929
3-NITRO-L-TYROSINE	-0.38109	0.61808
THREONINE	-0.63651	0.5969
DIHYDROURACIL	0.34975	0.58967
2-HYDROXYPYRIDINE	0.66216	0.55768
5-HYDROXYLYSINE	0.57592	0.55768
N-ACETYLGLUTAMATE	-0.3165	0.53672
ADENOSINE 3',5'-DIPHOSPHATE	-1.3043	0.53537
4-PYRIDOXATE	2.2186	0.529
TETRADECANOYLCARNITINE	-0.98927	0.529
THYMIDINE	1.5433	0.52427
AICAR	0.4824	0.48718
XANTHINE	0.20412	0.4757
CITRAMALATE	-0.64118	0.47414
HIPPURATE	0.291	0.46499
N,N,N-TRIMETHYLLYSINE	0.15912	0.45278
N-ACETYLGLYCINE	-0.34467	0.42221
BENZYLAMINE	-0.4889	0.41571
5-Methyluridine	0.26018	0.39214
GLUTATHIONE REDUCED	0.13162	0.37191
O-ACETYLSERINE	-0.17339	0.37191
Cyclic ADP-ribose	-0.55424	0.37057
L-CARNITINE	0.19345	0.37057
PUTRESCINE-NH3	0.26776	0.37057
SPERMINE	0.26441	0.37057
VALINE	-0.19601	0.37057
DIMETHYLGLYCINE	1.0712	0.36526
FAD	1.4359	0.36129
N-ACETYLASPARAGINE	-0.049377	0.36129
GLYCERALDEHYDE 3-PHOSPHATE	1.0716	0.35761
DEOXYGUANOSINE	0.60571	0.34658
N-METHYLGLUTAMATE	0.21181	0.33959
CYCLIC AMP	0.51244	0.33539
N-ACETYLASPARTYLGLUTAMATE	-0.50544	0.33539
4-QUINOLINECARBOXYLATE	-0.32595	0.33134
TAURINE	-0.13249	0.31455
BIS(2-ETHYLHEXYL)PHTHALATE	-0.77175	0.3045
NICOTINAMIDE-2	0.09046	0.3045
URIDINE DIPHOSPHATE GLUCOSE	-4.3028	0.2904
5-AMINOPENTANOATE	-1.5689	0.27751
ARGININE	0.12957	0.27751
4-GUANIDINOBUTANOATE	-0.31452	0.27736
5-HYDROXYTRYPTOPHAN	0.13598	0.27432
2-PROPENOATE	0.36389	0.27337
STEAROYLCARNITINE	0.20433	0.26607
6-Phosphonoglucono-D-lactone	-2.8503	0.25734
URIDINE DIPHOSPHATE-N-ACETYLGLUCOSAMINE	-3.317	0.25545
1-AMINOCYCLOPROPANECARBOXYLATE	0.14502	0.25315
PHOSPHORYLCHOLINE	-0.37321	0.24672
SARCOSINE	0.086957	0.21248
4-HYDROXYBENZALDEHYDE	0.52169	0.21105
DEOXYCHOLATE	0.16526	0.21105
ALLANTOIN	0.11251	0.20647
4-ACETAMIDOBUTANOATE	0.13112	0.1949
Fructose 1,6-bisphosphate	-0.80954	0.1949
ANTHRANILATE	0.15118	0.18911
CYSTEINE	-0.20423	0.18772
SPHINGANINE	0.42433	0.18772
THYMIDINE-MONOPHOSPHATE	-0.13335	0.18609
LPC(16:0)	0.11644	0.18089
NICOTINAMIDE-1	-0.15178	0.1734
Glycohyodeoxycholic Acid	0.031368	0.16852
Glycoursodeoxycholic acid	0.035736	0.16852
ADENOSINE DIPHOSPHATE RIBOSE	-0.38323	0.16473
Chenodeoxycholic acid	0.047126	0.16473
BETAINE ALDEHYDE	-0.055772	0.16132
CREATININE	-0.16011	0.14598
Deoxycholic acid	0.019961	0.14027
ACETYLCHOLINE	-0.24507	0.12081
ADP-GLUCOSE	0.15521	0.10437
L-ALANINE	-0.047961	0.10437
N,N-DIMETHYLARGININE	-0.04215	0.087881
TRIGONELLINE	0.046347	0.087881
4-HYDROXYPHENYLPYRUVATE	0.099408	0.065807
GLUCONATE	0.024192	0.065758
HYPOTAURINE	-0.051761	0.059572
PALMITOYLCARNITINE	-0.35816	0.059572
N-ALPHA-ACETYLLYSINE	0.065617	0.058705
GLUTAMATE	-0.017672	0.057942
INDOXYL SULFATE	0.37071	0.054423
HEXOSE	0.031765	0.044726
MALEATE	-0.031593	0.028094
HISTIDINE	-0.027301	0.022871
N-ACETYLTRYPTOPHAN	-0.15412	0.0086629

## Sheet: Figure 3
Figure 3D				Figure 3G
EV	Mito-LbNOX	Cyto-LbNOX		Time (minutes)	WT							UQCRC2-/-, EV								UQCRC2-/-,mitoLbNOX								UQCRC2-/-,cytoLbNOX
7.01	10.62	8.39		1.3065	67.334	66.0773	67.0283	68.5263	69.2907	76.7393	74.7841	2.31983	1.6451	5.13962	1.99036	4.22007	3.32367	5.34682	3.37113	12.1074	12.2708	13.1783	12.6424	10.8781	10.5369	11.8684	11.251	8.64729	7.35197	12.0631	8.051	7.97521	9.09288	7.85359	7.83377
7.62	10.51	5.95		7.83199	63.8824	54.4303	55.3217	65.5658	68.0739	74.679	72.7715	3.02096	-0.699225	4.71411	-0.589629	2.45666	3.07135	4.11282	2.96881	10.2735	9.29139	13.1097	13.9094	8.46684	13.0895	12.0773	10.674	8.13424	9.60069	10.8143	4.7367	7.7884	8.0134	6.33522	6.0967
5.44	9.17	6.25		14.3432	62.0176	41.8712	42.7859	64.2374	70.3567	76.2061	74.4135	3.98978	1.14543	5.93242	1.84861	7.26971	3.26542	5.29495	3.87586	13.0042	10.7014	13.0833	14.0955	10.1764	13.1231	13.7651	11.8726	8.58102	9.67903	11.3284	7.13779	8.9644	8.56199	7.27407	7.55125
				20.9555	24.3215	24.696	32.5257	24.6143	24.7802	24.0816	24.4827	3.12257	1.58727	4.86898	3.11878	4.28778	2.42786	4.95616	3.3911	11.2489	8.94959	10.0114	11.2895	9.81844	10.5253	12.179	10.362	8.39107	7.44147	11.8884	7.93887	8.09414	8.34949	7.6605	7.34386
				27.4727	24.4864	25.4354	34.4885	26.5503	27.2277	27.1302	27.0356	2.57258	2.44753	5.31133	3.36828	7.05997	1.81531	4.52589	3.25326	10.8842	8.96285	8.56476	10.0537	8.95513	9.63509	11.1571	9.96415	7.79042	7.11465	11.8399	8.43717	7.935	8.80833	7.80649	7.26916
Figure 3E				34.0107	25.971	27.3523	36.6352	29.2336	29.9522	30.2365	29.2354	2.20879	1.69056	5.0469	2.16546	5.73355	1.94417	4.33913	2.42272	9.71974	8.02238	8.52873	8.78406	8.389	8.42243	9.91334	8.97564	7.24558	6.22439	10.8254	7.40912	7.30133	7.81283	6.99044	6.35332
EV	Mito-LbNOX	Cyto-LbNOX		40.6183	100.318	104.309	109.506	101.245	95.4891	88.3727	100.91	1.72663	1.46883	6.23798	2.15106	4.02986	1.9633	3.66028	2.57351	7.37481	6.10187	6.9402	7.4311	7.61615	7.55645	8.13693	6.51851	6.3431	5.14001	10.1336	6.31161	6.31569	6.7828	5.69913	5.71021
0.116575	0.677937	1.18185		47.1558	78.6612	79.9537	91.189	79.5989	86.9842	87.5709	94.6135	1.69892	1.15901	8.70784	1.56201	5.63029	2.05906	3.70526	2.62467	6.92816	5.55539	6.85775	7.09556	6.46684	7.27403	7.76907	6.43936	5.94804	5.41919	9.86742	5.60814	6.12415	6.50871	5.49178	4.76518
0.093112	0.622164	1.25205		53.6792	65.7228	68.8369	83.8985	73.7601	81.5539	83.3952	84.6533	1.65884	0.321862	8.48945	0.661601	5.16741	1.80959	3.60555	2.03796	6.43398	5.21758	7.27894	7.18729	6.44223	7.80038	8.27821	6.18812	6.24532	5.99467	9.83872	5.57454	6.63398	6.41507	4.94832	5.2676
0.113195	0.521771	1.27176		60.2946	14.0886	13.7597	22.0866	14.564	14.7173	13.7511	14.8404	1.87432	0.621232	13.7846	0.644494	3.41602	2.328	3.14985	1.84937	6.36427	4.89446	7.1881	6.7471	5.51565	6.37946	7.38671	6.13324	5.87831	5.09499	9.31176	4.78411	5.87136	6.14067	5.10663	4.56031
0.190706	0.585523	1.17617		66.8154	14.0848	13.9079	22.3223	15.6529	15.4135	15.2243	15.7851	2.23808	0.83328	9.21927	0.962015	5.25416	2.08884	3.72111	2.21535	6.51347	5.35959	7.35776	7.81621	5.72673	7.87418	8.22323	5.83619	6.12642	5.7619	10.142	4.66621	6.37342	6.61727	4.81569	4.60251
0.135073	0.617532	1.17623		73.3466	13.6844	13.188	21.8849	15.0589	15.7172	15.2803	15.6552	2.06472	1.6065	10.575	2.52862	5.76409	2.01105	4.27818	2.75268	7.61704	6.28787	6.4735	7.12448	6.53343	6.38484	8.02692	6.23165	5.9703	5.1709	9.92785	5.81297	6.28905	6.3876	5.83906	5.20835
0.162164	0.573031	1.26077
0.195874	0.560434	1.23183
0.151636	0.630905	1.24957
0.172468	0.581831	1.28064
0.133775	0.695808	1.25908
Figure 3F
WT	UQCRC2-/-, EV	UQCRC2-/-, Mito-LbNOX	UQCRC2-/-, Cyto-LbNOX
1	0.23	0.42	1.1
0.95	0.34	0.4	1.22
1.05	0.36	0.32	1.54
Figure 3K
	WT			UQCRC2-/-, EV			UQCRC2-/-, Cyto-LbNOX			UQCRC2-/-, Mito-LbNOX
IMP	-0.805998	-0.805899	-0.805666	0.529561	2.40055	0.781579	-0.792057	-0.79464	-0.795181	0.156999	0.621799	0.308951
Hypoxanthine	-0.934784	-0.938098	-0.934816	0.650035	1.41495	1.40545	-0.904684	-0.90433	-0.906	0.766628	0.867645	0.418007
Inosine	-0.83517	-0.831881	-0.827652	0.952735	0.116978	-0.108828	-0.827787	-0.822485	-0.828318	0.738042	1.49761	1.77675
Adenosine	-0.768527	-0.635852	-0.676291	1.72848	-0.533928	-0.751263	-1.02673	-0.246217	-0.54132	0.681897	1.41658	1.35317
Guanosine	-0.764069	-0.684569	-0.628606	1.2521	-0.32211	-0.479764	-0.772922	-0.762916	-0.789251	0.843643	1.16348	1.94498
AMP	-0.55836	-0.805402	0.358944	-1.33372	1.88182	-0.182115	-0.38825	0.469014	1.50938	0.589401	-0.337774	-1.20294
GMP	-1.4764	-1.14328	-1.19453	-0.321258	-0.0430697	-0.123405	0.501915	0.591739	0.562916	2.21437	0.374728	0.0562825
Guanine	-1.0169	-0.788351	-0.871231	-0.966451	-0.170537	0.614315	0.443201	0.519886	0.530332	2.42988	0.0444013	-0.768545
Xanthine	-0.956362	-0.539334	-0.821427	-0.943986	0.0616202	0.100642	0.216591	-0.0296854	-0.437047	0.0516956	2.77496	0.52233

## Sheet: Figure 4
Figure 4B
	m+0			m+1			m+2			m+3			m+4			m+5			m+6			m+7			m+8			m+9			m+10
Ctrl, DMSO	0	0	5.05884e-07	0.0149555	0	1.36487e-06	0	0.0034159	0.000835537	0.0917249	0.00862876	0.00566616	0	0	0	0.179132	0.294016	0.232032	0.0719735	0.168807	0.120846	0.547268	0.371662	0.547384	0	0.0797563	0.0369721	0.0949462	0.0737143	0.0562629	0	0	0
Ctrl, IACS	7.33786e-06	0	0	2.02413e-05	0.00107014	0.00284529	0.00040271	0.000595344	0.000888391	0	0	0.00146064	0	0	0	0.781896	0.86617	0.873462	0.0616407	0.0652503	0.0790073	0.154473	0.0594341	0.0394706	0.0015607	0.00748	0.00286578	0	0	0	0	0	0
NDI1, DMSO	0.0337993	0.0155037	0.0060398	0	0.00456949	0	0	0	0.0170338	0.0212154	0.0275024	0.0221227	0	0	0	0.172796	0.22444	0.203673	0.111727	0.117987	0.143292	0.504325	0.493465	0.448499	0.0501867	0.0591087	0.0424291	0.105951	0.0558536	0.1167	0	0.00156975	0.000210709
NDI1, IACS	0.0267144	0	0	0	0	0.0191059	0.0217137	0.00441702	0.0119708	0.0174492	0.0250848	0.020588	0	0	0	0.155411	0.209034	0.276544	0.098438	0.133328	0.218576	0.567018	0.40902	0.301164	0.0389899	0.0888606	0.0844358	0.0682985	0.130256	0.0676153	0.00596709	0	0
Figure 4D														Figure 4F			Figure 4G
IMP m+2														AICAR			Gln m+1
Time (minutes)	Ctrl, DMSO			Ctrl, IACS-010759			NDI1, DMSO			NDI1, IACS-010759				Vehicle	IACS-010759		Vehicle	IACS-010759
0	0	0	0	0	0	0	0	0	0	0	0	0		3.26376	0.0791163		0.119013	0.489523
5	1	1	1	0	0	0	0.915934	0.959724	0.965722	1	1	0.950125		0.106244	0.124819		0.562567	0.641583
15	1	0.97007	1	0	0	0	0.650721	1	0.961782	0.693937	0	0.823718		1.06534	0.156749		0.410461	0.372796
30	1	0.734719	0.928879	0	0	0	0.844623	1	1	0.975936	0.838068	0.875203		0.839008	0.158293		0.499479	0.465423
60	0.745719	1	0.806556	0	0.779696	0.457814	0.562412	0.736729	0.854453	0.847105		0.754624		2.85273	0.296661		0.650778	0.628245
360	0.772397	1	1	0.304445	0.5423	0.597513	0.697594		0.706292	0.825994	1	1		0.548795	0.131145		0.593752	0.616302
														0.282585	0.0464111		0.563498	0.510255
GMP m+3														0.764332	0.12203		0.48722	0.597367
Time (minutes)	Ctrl DMSO			Ctrl IACS-010759			NDI1 DMSO			NDI1 IACS-010759				0.103065			0.483425
0	0	0	0	0	0	0	0	0	0	0	0	0		0.174143			0.562282
5	0	0	0	0	0	0	0	0	0	0	0	0
15	0	0.0111008	0.0144397	0	0	0	0.00740417	0	0.0105399	0.119376	0.00344479	0.00770151
30	0.0428514	0.035675	0.0419179	0	0	0	0.0400245	0.0672885	0.0429068	0.03071	0.0222587	0.0282585
60	0.0495024	0.0766138	0.0806455	0.00395447	0.0365357	0.0158199	0.0297991	0.0517868	0.057514	0.0716666	0.0342489	0.0557531
360	0.252435	0.286604	0.266806	0.111624	0.151013	0	0.314021	0.285949	0.286721	0.294811	0.31718	0.297159
Figure 4 H						Figure 4J
IMP m+2		AMP m+2				IMP m+2								AMP m+2								GMP m+3
Vehicle	IACS-010759	Vehicle	IACS-010759			EV, DMSO	EV, Asp	EV, IACS-010759	EV, IACS-0107590 + Asp	OE, DMSO	OE, Asp	OE, IACS-010759	OE, IACS-0107590 + Asp	EV, DMSO	EV, Asp	EV, IACS-010759	EV, IACS-0107590 + Asp	OE, DMSO	OE, Asp	OE, IACS-010759	OE, IACS-0107590 + Asp	EV, DMSO	EV, Asp	EV, IACS-010759	EV, IACS-0107590 + Asp	OE, DMSO	OE, Asp	OE, IACS-010759	OE, IACS-0107590 + Asp
0	0	0	0			0.856359	0.881849	0.595757	0.548158	0.819863	0.851785	0.438958	0.589801	0.291956	0.306799	0.174752	0.18537	0.286737	0.287449	0.123496	0.111958	0.386023	0.469078	0.276665	0.215611	0.409728	0.413012	0.165797	0.192251
0.0168852	0	0.0262223	0.0014064			0.918246	0.849453	0.522759	0.450171	0.907634	0.81431	0.283652	0.529876	0.271475	0.281781	0.192565	0.207242	0.27234	0.27107	0.122159	0.117279	0.414027	0.401494	0.187968	0.241964	0.493386	0.29557	0.123122	0.145428
0	0	0	0			0.84546	0.841902	0.544613	0.445299	0.843077	0.865841	0.390216	0.498393	0.262065	0.287555	0.190576	0.206108	0.27938	0.269836	0.118702	0.117812	0.362252	0.439211	0.170902	0.203835	0.343514	0.402178	0.152793	0.155214
0.00392621	0	0.00404072	0
0.0376728	0	0.0294085	0.00490392
0.0206139	0.00196381	0.0132569	0.00289337
0.0135239	0	0.0112666	0.00253393
0	0.00187904	0.00235812	0.000833421
0.000670321		0.00688481
0.0135828		0.0243602

## Sheet: Figure 5
Figure 5B						Figure 5C
IMP m+4						sgScr	sgHPRT1 #1	sgHPRT1 #2
Ctrl DMSO	Ctrl IACS-010759	NDI1 DMSO	NDI1 IACS-010759			0.796	7.14	3.9
0	0.157763	0.0325503	0			1.19	4.42	2.86
0	0.302225	0	0			1.11	3.34	1.66
0	0.197289	0	0			0.905	2.49	1.8
Figure 5D
IMP m+4			AMP m+4			GMP m+4
sgScr IACS	sgHPRT1 #1 IACS	sgHPRT1 #3 IACS	sgScr IACS	sgHPRT1 #1 IACS	sgHPRT1 #3 IACS	sgScr IACS	sgHPRT1 #1 IACS	sgHPRT1 #3 IACS
0.2511	0.0282562	0.0270752	0.265065	0.0252224	0.0089285	0.235446	0.0103601	0.00738912
0.178455	0.0306485	0.0172912	0.231539	0.0203439	0.00929533	0.182977	0.0201519	0.00251661
0.202111	0.0317194	0.0226329	0.244048	0.016831	0.019737	0.18128	0.0170029	0.00175843
Figure 5E
	WT DMSO			WT IACS			sgHPRT1 #1 DMSO			sgHPRT1 #1 IACS			sgHPRT1 #2 DMSO			sgHPRT1 #2 IACS
IMP	-0.609425	-0.590693	-0.602985	1.08324	0.153268	3.46782	-0.578007	-0.492865	-0.5126	0.738213	0.0414907	0.418803	-0.54474	-0.497376	-0.540229	-0.353594	-0.323146	-0.257176
AMP	-0.457272	-0.498815	-0.374014	0.546277	-0.0606262	3.80788	-0.415523	-0.498815	-0.391269	-0.342394	0.497019	-0.253924	-0.489106	-0.498815	-0.280126	-0.0989195	-0.128942	-0.0626183
GMP	0.0852474	0.373731	0.049864	0.0689845	-0.260007	3.74688	-0.386323	-0.67014	-0.673719	-0.577669	-0.574686	-0.505483	-0.145865	-0.586022	-0.106596	-0.450557	0.285997	0.32636
Figure 5F								Figure 5G
min	DMSO			IACS-010759				min	DMSO			IACS-010759
0	0			0				5	1.18	1.08	0.747	87.5	58.5	56.4
5	0.663133	0.669296	0.707356	0.975586	0.9724	0.972162		15	3.07	2.89	2.01	87.8	109	101
15	0.783098	0.801913	0.806687	0.977889	0.983036	0.984993		30	2.81	2.81	2.17	48.9	22.4	50.2
30	0.839367	0.827921	0.802291	0.988728	0.988782	0.981765		60	4.18	2.86	3.17	88.7	77.2	69
60	0.917651	0.925202	0.91701	0.991579	0.991837	0.991721
Figure 5I
	Ctrl, DMSO			Ctrl, IACS-010759			NDI1, DMSO			NDI1, IACS-010759
m+1	1.22898	1.25224	0.518784	8.47943	11.932	13.1843	1.05903	0.348837	0.821109	1.32379	0.729875	0.486583
m+2	1.28154	1.3039	0.414564	2.7695	3.28555	3.7672	1.09404	0.349197	0.884174	1.36755	0.84805	0.631307
Figure 5J
	Ctrl DMSO			Ctrl IACS-010759			NDI1 DMSO			NDI1 IACS-010759
m+1	0.251167	0.258601	0.30547	0.414997	0.440962	0.444964	0.249598	0.258984	0.257788	0.266794	0.244477	0.226181
m+2	0.272547	0.27987	0.253952	0.141045	0.126326	0.132064	0.26818	0.269411	0.288717	0.28679	0.295252	0.305772
Figure 5K
Ctrl, DMSO	Ctrl, IACS-010759	NDI1, DMSO	NDI1, IACS-010759
1.49	10.9	2.31	1.27
1.04	7.94	1.9	2.1
0.469	10.7	1.87	1.01

## Sheet: Figure 6
Figure 6A
Ctrl DMSO	sgHPRT1 #1 DMSO	sgHPRT1 #2 DMSO	Ctrl IACS	sgHPRT1 #1 IACS	sgHPRT1 #2 IACS
1.6815	1.52246	1.56705	0.938068	0.0365734	0.211625
1.66762	1.517	1.59931	0.910234	-0.0309972	0.0854196
1.71972	1.51479	1.62663	0.890458	-0.0390125	0.128322
1.63283	1.50983	1.58361	0.777872	-0.204501	-0.0351786
1.63987	1.48896	1.63224	0.856717	-0.123058	-0.039447
1.64197	1.49123	1.58524	0.852175	-0.133438	-0.295946
Figure 6B
days	sgCtrl DMSO										sgCtrl IACS										sgHPRT1 #1 DMSO										sgHPRT1 #1 IACS										sgHPRT1 #2 DMSO
6	83.8834	66.7816	79.875	38.332	60.5367	66.3524	116.471	85.9981	73.6445	79.3072	91.7619	60.7267	83.0837	75.8023	81.8583	91.9998	72.3771	68.3685	74.1275		52.8814	50.2994	51.2885	54.5503	68.8403	33.6094	43.711	39.2588	35.28	39.009	59.9778	59.9161	46.534	88.3435	73.3332	21.3646	45.6412	59.9034	51.168	58.3443	36.4101	53.5795	43.5936	53.8076	40.7484	60.1953	38.6822	62.621	45.6459
8	132.468	191.458	147.972	112.189	143.042	105.871	111.124	115.247	108.564	107.273	90.5259	83.0012	94.3684	97.9814	106.249	123.657	98.7079	65.4897	63.2812		84.5899	87.3016	74.6487	64.8576	131.006	78.6843	103.371	94.7098	105.392	136.436	50.8095	25.3579	29.2468	54.6207	42.6101	47.0343	52.4693	56.2892	97.0368	63.3929	128.435	115.952	99.6917	94.8144	88.5301	88.9998	100.601	117.524	117.09
10	177.402	236.757	262.597	140.46	244.02	139.677	136.681	170.618	140.347	131.285	96.668	93.4543	112.827	119.937	108.734	107.767	136.569	91.2254	90.0465		123.739	107.943	60.4462	84.8174	138.455	114.901	123.953	93.4559	109.051	146.287	35.2512	37.1867	30.9984	52.8814	49.6854	43.5483	32.0515	54.1901	84.8925	61.3499	154.881	123.839	115.441	108.812	116.145	112.539	124.023	112.868	156.477
12	275.007	366.785	368.353	254.462	323.709	212.016	151.953	243.793	187.06	204.04	137.242	93.9751	128.271	160.7	146.077	163.783	134.857	94.594	79.888		179.796	162.204	80.3869	100.492	212.414	105.045	125.998	130.812	165.409	137.155	65.8076	48.8025	58.5115	66.0319	59.8036	70.3366	56.996	65.5017	151.903	94.8694	271.182	194.149	189.777	133.391	134.736	125.259	157.874	187.512	222.202
14	482.881	627.45	570.534	314.849	497.967	262.461	202.121	329.188	312.996	226.931	137.108	127.69	157.208	196.394	198.465	210.629	169.121	79.0272	87.1949		230.046	183.725	91.4489	134.225	301.133	137.362	148.652	131.292	231.599	200.284	53.1268	50.921	46.3956	99.9002	58.8937	38.4123	61.8373	51.5663	204.364	91.8503	360.724	247.052	259.361	262.399	223.24	209.524	215.514	350.047	301.703
16	734.765	1052.85	929.141	688.182	913.393	431.134	373.21	695.659	528.659	420.832	174.539	139.445	190.417	243.156	304.93	246.092	208.713	88.4266	123.243		384.306	222.601	113.551	197.983	417.324	234.805	251.759	197.318	274.593	305.18	70.5257	71.5353	54.7468	84.5	61.0851	31.1886	83.2915	76.6532	299.089	92.0953	425.985	285.12	342.982	286.434	246.101	311.995	328.357	456.181	477.891
18	985.939	1437.09	1627.39	1064.87	1163.82	711.108	525.33	789.882	869.942	499.814	230.178	212.922	343.046	320.018	552.191	426.41	391.405	139.055	218.802		556.465	323.518	136.622	360.802	554.376	317.192	330.148	246.973	452.685	432.718	86.3473	93.2045	72.9216	179.566	89.0999	48.7623	114.027	78.1147	279.644	120.028	624.992	513.058	536.194	433.21	355.614	385.052	433.139	614.967	628.161
Figure 6D							Figure 6G						Figure 6H
SYMBOL	Tissue	HPRT1	SYMBOL	Tissue	HPRT1		Pt Code	Tissue fragment	malate m+2	IMP			Pt Code	Tissue fragment	malate m+2	HPRT1
K1129NL	NL	2.17799	K1129T	T	1.99316		K1114	Tumor	0.0039	24.1255	low malate m+2		K1005	Superior	0.0203222	2.21393	low malate m+2
K1128NL	NL	1.90104	K1128T	T	1.6241		K1120	Caudad	0.0247	23.1059			K1099	GG tumor- Papillary	0.0276	2.49324
K1123NL	NL	2.33948	K1123T	T	2.48756		K1099	GG tumor- Papillary	0.0276	21.7533			K1059	Tumor	0.0286333	3.15736
K1114NL	NL	1.48529	K1114T	T	3.11989		K1059	Tumor	0.0286333	20.1988			K1123	Tumor	0.0297	2.48756
K1099NL	NL	2.10179	K1099T	T	2.49324		K1123	Tumor	0.0297	20.6878			K1114	Tumor	0.0326	3.11989
K1066NL	NL	1.63786	K1066T	T	3.5597		K1032	Tumor	0.0350333	23.4981			K1066	Superior Medial	0.0415333	3.5597
K1064NL	NL	1.98566	K1064T	T	3.13057		K1103	Tumor	0.0401	22.8555			K1007	tumor posterior medial	0.0875	2.22965	high malate m+2
K1060NL	NL	2.34546	K1060T	T	2.64549		K1010	endobronchial tumor	0.0855	20.5593	high malate m+2		K1128	Medial	0.0879	1.6241
K1059NL	NL	2.09413	K1059T	T	3.15736		K1035	Tumor2	0.0855667	19.9886			K1024	Tumor	0.0941	2.16395
K1055NL	NL	1.74678	K1055T	T	2.20153		K1007	tumor posterior medial	0.0875	21.4636			K1039	Center	0.105633	2.68345
K1051NL	NL	2.35335	K1051T	T	2.24584		K1128	Medial	0.0879	15.7169			K1029	Laterial	0.105733	1.99354
K1050NL	NL	2.28717	K1050T	T	2.41518		K1013	Posterior Inferior	0.0902	16.0714			K1003	tumor	0.130767	2.19774
K1039NL	NL	1.8549	K1039T	T	2.68345		K1031	Tumor 1	0.1026	20.8573
K1038NL	NL	2.47183	K1038T	T	3.10399		K1030	Upper Apical	0.1489	20.1248
K1024NL	NL	2.69364	K1024T	T	2.16395
K1009NL	NL	2.7316	K1009T	T	3.71572
K1008NL	NL	1.90146	K1008T	T	2.78205
K1005NL	NL	2.05029	K1005T	T	2.21393
K1004NL	NL	1.10897	K1004T	T	1.93702
K1003NL	NL	0.523243	K1003T	T	2.19774

## Sheet: Figure 7
Figure 7A
hours	DMSO			IACS-010759			IACS-010759 + NBMPR
0	0.977	1.06	0.958	0.977	1.06	0.958	0.977	1.06	0.958
1	0.768	0.811	0.691	0.731	0.801	0.788	0.959	1.01	0.983
2	0.645	0.523	0.55	0.546	0.539	0.525	0.943	0.993	0.961
4	0.268	0.204	0.2	0.218	0.213	0.217	0.799	0.88	0.858
8	0.0452	0.0265	0.0184	0.0262	0.0203	0.0207	0.725	0.713	0.748
Figure 7B
IMP m+4			GMP m+4			AMP m+4
DMSO	IACS-010759	IACS-010759 + NBMPR	DMSO	IACS-010759	IACS-010759 + NBMPR	DMSO	IACS-010759	IACS-010759 + NBMPR
0.0296649	0.238895	0.0745225	0.0997665	0.253063	0.0740403	0.119749	0.208039	0.0654467
0.0381845	0.221398	0.0725043	0.111432	0.286837	0.0815037	0.133237	0.225128	0.0665491
0.034681	0.244958	0.0677673	0.098492	0.262537	0.0764162	0.127038	0.210129	0.069256
0.0388612	0.228712	0.0754151	0.0997069	0.281465	0.0798955	0.126064	0.220886	0.0708381
Figure 7C
	DMSO						IACS-010759						IACS-010759 + NBMPR
IMP	0.514198	1.02096	1.46484	0.849817	0.930601	1.21958	3.11549	5.3422	4.03165	1.36465	2.91799	2.4384	1.4991	1.43933	0.955339	0.591521	0.424411
GMP	0.747366	0.946103	1.30653	1.08912	1.15596	0.754921	4.08858	4.75967	3.98239	3.04628	8.56699	9.08718	0.975091	1.66361	2.32259	2.32766	1.86417
AMP	0.906823	1.02197	1.07121	0.992184	0.884549	1.12327	5.78614	7.65534	6.01744	5.40394	8.10735	7.65166	1.98849	1.77723	1.39728	1.29292	1.48441
Figure 7D						Figure 7F
DMSO	IACS-010759	NBMPR	NBMPR + IACS-010759			hours	SLC29A1-EV			SLC29A1-OE
2.0451	0.547445	2.03309	0.229646			0	1.02289	0.979365	0.997743	1.02289	0.979365	0.997743
2.09918	0.416748	2.07239	0.117263			1	0.692109	0.733784	0.665385	0.562155	0.486565	0.495704
2.01047	0.367112	2.00857	0.0722313			2	0.465983	0.481354	0.463068	0.218863	0.180363	0.234698
2.01077	0.436761	2.00063	0.0146771			4	0.198041	0.19222	0.178725	0.038284	0.0265842	0.0307251
1.93441	0.41859	2.00633	0.0474713			8	0.0273126	0.0330725	0.019813	6.2956e-07	6.2956e-07	6.2956e-07
1.99737	0.434365	1.97561	-0.00845669
1.79905	0.216774	1.83211	-0.0465649			Figure 7H
1.99988	0.420428	1.92296	0.0777421			day	SLC29A1-EV														SLC29A1-OE
						7	30.7318	28.449	108.403	114.582	88.5851	74.7296	80.5283	78.4119	96.21	148.701	60.0654	110.339	90.6262	71.656	71.1059	94.3064	90.7018	48.8455	154.846	51.4206	164.54	135.602	138.42	97.293	187.183	248.654	250.937	263.741
						9	73.9573	50.5344	169.767	118.748	91.3033	148.696	217.93	89.6955	208.069	311.66	84.0581	131.625	135.821	164.025	62.2189	110.545	180.886	155.119	196.24	117.441	311.533	184.233	223.244	95.9568	426.73	379.481	345.139	363.207
Figure 7G						11	93.2401	67.7353	223.529	135.865	120.513	214.489	337.496	147.053	431.319	546.772	141.717	199.723	194.268	190.153	112.198	146.045	337.623	174.082	254.87	156.775	485.598	207.813	305.511	147.648	562.063	536.414	599.86	535.005
EV DMSO	EV IACS	SLC29A1-OE DMSO	SLC29A1-OE IACS			13	123.615	111.169	302.639	158.454	132.191	382.722	649.045	162.312	428.166	892.004	199.89	350.508	286.025	307.064	218.618	247.118	349.312	246.028	426.73	254.277	707.622	256.064	609.131	273.199	664.873	643.301	751.044	634.459
1.75772	0.583708	1.98131	1.216			15	220.394	173.601	600.723	180.263	259.018	467.153	1010.26	175.242	654.807	1086.92	255.958	610.5	317.945	562.455	313.548	277.207	465.884	300.253	791.23	418.785	945.799	310.472	739.729	307.994	879.518	1133.57	1116.22	861.673
1.70085	0.457228	1.95188	1.23099			17	419.665	242.612	741.413	310.956	469.509	826.453	1333.61	226.166	850.73	1219.28	464.13	980.433	781.051	716.411	545.487	360.443	756.618	565.576	1190.4	624.993	1106.3	693.656	1085.49	430.902	1114.49	1415.37	1472.58	1417
1.69887	0.400763	1.94971	1.21014			19	549.838	395.214	1298.77	654.164	643.877	895.694	1819.73	229.74	1097.18	1502.7	729.756	1141.97	1070.08	925.707	922.696	580	1003.6	1028.59	1521.15	1320.95	1917.39	926.642	1504.24	685.046	1316	1644.95	1797.8	1714.05
1.82959	0.518263	1.96873	1.1551
1.79503	0.40396	2.01166	1.23109
1.72807	0.381281	1.94746	0.995903
1.73896	0.531301	1.94435	0.974458
1.83858	0.472857	1.87081	1.07766

## Sheet: Sup Figure 1
Sup Figure 1A and 1B
	DMSO			IACS-010759
Glucose uptake	0.441919	0.388007	0.413333	1.01487	0.816044	0.952381
Lactate secretion	0.782828	0.705467	0.853333	2.20472	1.75657	1.95578
Sup Figure 1D
	DMSO			IACS-01759
Aspartate	1	0.941	1.06	0.3	0.228	0.196
Asparagine	0.987	0.962	1.05	0.232	0.161	0.14
Citrate	0.878252	1.18545	0.9363	0.0503026	0.0490905	0.0600052
Malate	0.791586	1.42776	0.780657	0.0692969	0.0704781	0.0543887
Sup Figure 1E
293T
min	DMSO						IACS-010759
1.30676	105.707	100.639	88.8722	86.8882	96.0052	90.0041	16.0707	18.2203	15.9454	15.805	12.4728	8.61015
7.82055	100.229	98.4516	82.6732	83.7513	90.7432	87.8899	15.1311	14.317	16.1135	15.0832	12.0025	9.70314
14.3169	104.103	99.9929	82.7624	89.845	91.0144	86.9211	15.7684	12.7359	18.0363	16.7882	16.0791	11.6408
20.9294	40.7643	40.5236	40.784	42.1184	37.4457	35.7822	10.7649	12.3614	15.4754	13.613	10.8908	7.82971
27.4557	54.9565	55.9774	51.5707	50.76	51.4332	48.1243	12.7905	14.3065	15.7135	14.3602	11.4827	10.113
33.9999	66.0128	67.4313	60.5416	58.5719	62.4861	57.9816	13.8851	14.7439	15.9613	14.5833	10.7211	10.5036
40.5839	127.288	121.905	98.1968	96.8465	107.644	100	27.5615	26.2555	26.689	29.2422	23.5555	20.5809
47.1013	118.917	114.333	96.5036	95.1252	100.231	96.4323	14.8162	15.3037	16.9004	17.5683	13.2945	11.9842
53.6279	112.925	109.482	92.5266	92.2728	94.8172	92.6426	12.596	12.1892	14.7013	15.2058	10.4297	11.3009
60.2651	23.3077	23.7722	27.066	27.6119	25.0748	24.7195	6.32452	8.40548	9.56148	8.22125	5.28655	6.43559
66.7761	23.2638	23.55	26.0553	26.1052	24.0318	23.6857	6.91999	6.96629	9.47116	9.14912	4.97533	7.02053
73.3156	22.3292	22.2865	25.0271	25.2381	23.7134	23.0716	7.70491	8.67055	10.425	9.30594	6.54633	6.69933
786-O
Time (minutes)	DMSO								IACS-010759
1.30832	83.3881	99.8913	85.6606	76.2804	86.4222	79.3692	82.0078	77.1279	11.9036	14.9923	15.0577	14.1958	16.3883	15.1914	16.1287	14.3159
7.82367	79.9649	93.4315	81.4078	73.7669	82.1797	75.6779	80.0916	75.0885	8.21902	13.3636	12.2024	12.7956	14.9872	13.9278	14.2103	13.0986
14.3271	81.0285	92.4823	83.0408	75.3125	83.2446	75.3156	80.5708	74.9086	7.1705	13.5727	13.8334	11.5412	15.3273	16.7759	15.6379	13.7566
20.9066	27.6395	34.9431	30.777	27.2052	36.6043	28.0164	29.2161	25.8302	2.90359	11.0696	10.3907	8.75897	12.2716	11.2646	11.8027	10.5259
27.3921	24.1903	32.7593	28.2267	25.1005	34.3711	27.0249	27.4129	24.228	4.83484	11.5165	9.75382	10.81	13.3447	11.0689	11.1634	10.1546
33.8791	22.6446	32.0006	26.4742	25.4521	33.9696	27.0067	26.6121	23.2811	5.25136	10.6905	8.45245	10.5768	12.3106	11.2218	10.3471	9.5963
40.4628	127.482	136.194	133.226	109.361	116.529	129.983	139.986	116.498	20.9509	26.7178	24.0172	24.6139	28.3159	29.2799	27.2554	26.3484
47.0008	141.541	147.696	128.499	104.029	112.112	125.076	130.734	110.322	23.2405	29.2389	26.4813	26.8258	29.3791	30.4384	27.599	28.9457
53.5214	142.912	152.382	131.768	106.533	115.145	127.755	133.183	119.077	28.0348	30.9695	28.659	28.7963	30.8435	31.1789	29.7199	30.4955
60.1152	18.8209	25.0768	20.4584	18.1837	26.1259	19.1638	19.7533	16.2554	0.246167	7.30815	5.70737	7.32326	8.85636	6.64406	6.07606	6.0732
66.6303	16.4616	23.8877	19.4827	17.3194	26.3275	18.8965	19.4983	16.3577	0.768122	6.05451	4.37582	7.38301	8.39636	6.40008	5.45014	5.55056
73.1493	16.1304	23.2866	19.3076	17.6857	26.2639	19.5782	19.2266	15.6051	0.0837849	7.38305	5.27892	6.56905	7.97212	6.87916	5.48781	5.93809
H157
Time (minutes)	DMSO								IACS-010759
1.30832	60.5824	72.9508	66.013	50.8176	62.999	56.355	59.3213	51.8708	22.9261	23.1167	25.8937	20.0481	24.1385	24.8682	23.6646	23.4992
7.82367	55.3542	68.2563	63.8725	48.1773	59.8469	54.926	57.3865	50.145	21.8901	21.9461	24.4081	19.1264	22.5797	23.6871	22.5759	21.1164
14.3271	52.6639	65.5424	63.4097	49.2246	57.7786	57.2337	57.7799	50.0611	20.6114	21.593	25.323	18.7479	23.3325	25.5239	22.7155	21.8363
20.9066	34.2025	39.8132	42.3269	32.7754	38.2824	36.5641	35.799	29.2796	22.7784	23.4611	25.9035	20.8053	24.9465	25.7636	23.9352	23.1104
27.3921	34.8933	39.5968	39.8357	30.3829	38.6905	34.37	34.4431	28.9368	23.2025	23.7686	25.5369	20.6305	24.835	24.835	23.9927	23.0858
33.8791	34.3022	39.4848	38.5987	28.4645	38.8991	32.6126	34.0147	28.9097	23.1764	22.9461	24.7626	20.3591	24.6253	24.1359	23.7523	22.0243
40.4628	67.2861	82.1315	72.7989	52.6551	76.305	67.8758	74.4158	65.3269	18.2432	17.9866	19.9522	16.8366	20.5964	19.9387	19.8299	19.0888
47.0008	65.1211	84.6024	71.0323	53.6703	73.5917	65.0302	71.5473	63.2284	19.3582	18.643	19.6676	16.4597	19.9639	19.2998	19.7365	18.2281
53.5214	64.4692	82.834	71.5892	55.2748	73.5505	66.6392	72.2374	62.2581	19.3352	19.002	19.9774	16.799	19.9901	19.5071	19.5793	19.133
60.1152	25.7208	29.1667	29.1681	22.5773	29.4973	25.752	25.8468	21.4677	16.8457	16.4522	18.2283	14.4255	18.1711	17.0678	16.5671	16.2863
66.6303	23.6344	28.0536	28.5199	21.6914	28.8422	25.0315	25.3535	21.5648	16.2703	16.4537	17.9732	14.3861	17.2209	16.9791	16.9631	15.3356
73.1493	23.9004	28.1318	27.9576	20.5947	28.7213	24.9935	25.0096	20.0961	17.0029	17.1537	20.451	14.454	18.6858	17.7114	17.4328	16.0596
A549
Time (minutes)	DMSO								IACS-010759
1.30676	65.5254	65.0489	61.1022	53.5861	58.2206	57.7913	60.9166	59.1729	4.48164	7.58846	7.62363	7.44136	5.46387	6.59623	6.23221	5.09118
7.82055	62.3976	61.9097	57.195	50.9678	56.8547	57.3414	58.4175	57.7966	4.3925	6.77823	6.06035	7.08324	1.08328	6.61823	6.58459	4.19912
14.3169	63.7156	60.1929	57.2351	49.2982	56.747	56.8669	58.7223	56.8635	3.28018	7.4746	7.24508	8.57515	3.88594	5.79867	6.78132	3.81012
20.9294	24.349	19.591	29.8767	22.6835	23.5818	23.8596	22.988	22.1628	3.94677	7.58925	7.57535	9.9115	4.08615	5.94472	7.68661	5.31987
27.4557	24.3742	20.1904	30.05	23.4846	23.7797	23.1789	23.0664	21.5913	4.58778	7.30342	7.60597	8.87492	3.22517	6.33613	8.39467	6.04575
33.9999	24.3175	20.6983	30.0132	23.6551	24.3775	23.9969	23.4176	22.6583	4.44056	6.69893	6.77408	8.1021	2.6997	6.62767	8.34053	5.13941
40.5839	82.917	90.7769	75.363	64.8737	83.2579	75.7731	84.8455	82.5164	10.0217	13.8335	12.509	12.8284	8.13735	10.8506	14.1629	7.18747
47.1013	95.3332	93.2613	76.1073	67.2479	82.3762	80.1889	81.8121	81.6728	11.0536	14.4389	13.3781	13.0498	8.85899	12.4404	15.2976	8.56298
53.6279	93.706	90.4607	78.4308	70.0554	83.6253	84.164	82.4498	82.4556	11.4786	15.3287	14.0918	14.4068	9.25654	12.4115	16.0064	9.23662
60.2651	16.1039	11.8246	21.6533	14.8001	15.4589	15.7467	14.993	13.4073	3.08226	6.04171	4.20275	5.93987	0.0763546	4.25377	5.51116	2.55799
66.7761	14.4307	10.5844	20.3937	13.1518	14.6833	15.1994	14.3009	12.0691	2.38793	5.36928	3.82376	5.69542	0.324845	3.96874	4.36015	1.88034
73.3156	14.3421	10.2709	20.0226	13.1191	14.4299	14.8472	14.1807	11.8267	1.9121	6.1822	4.16863	5.99579	0.0983908	4.10683	4.57676	2.00209
Sup Figure 1F
786-O
	DMSO			IACS-010759
IMP	0.990309	0.974059	1.03563	4.54103	3.3981	6.57472
GMP	0.70543	1.30306	0.991508	8.0982	10.7182	9.40779
AMP	1.07685	1.1988	0.724348	12.3345	10.8395	17.0123
293T
	DMSO			IACS-010759
IMP	1.28134	0.862338	0.856323	7.18652	41.6156	54.5981
GMP	1.26333	1.10496	0.631718	2.14884	2.23837	3.11732
AMP	1.30416	1.04702	0.648822	1.95453	3.03454	3.58034
H157
	DMSO			IACS-010759
IMP	1.30436	0.674323	1.02131	77.9242	71.4364	80.8213
GMP	1.02771	1.15697	0.81532	2.87219	2.85048	3.31031
AMP	1.07752	1.10359	0.818895	1.03467	1.10096	1.58486
A549
	DMSO			IACS-010759
IMP	1.25707	0.832707	0.910225	7.4417	4.52114	7.20136
GMP	0.983805	0.973665	1.04253	0.942494	1.07654	2.04446
AMP	0.896	1.0248	1.0792	1.40404	1.6686	1.53531
Sup Figure 1I
GMP		Guanosine
Vehicle	IACS-010759	Vehicle	IACS-010759
2.59564	7.29015	3.95752	5.6971
0.984537	8.87287	0.995763	2.16026
0.552254	10.3416	0.636282	6.62299
1.88484	7.11471	1.06832	6.08851
0.776293	3.1906	0.202043	0.791654
0.680076	8.82359	0.545423	3.34991
0.740352	12.3842	0.858852	3.72394
0.215244	4.63761	0.42408	5.10116
0.759217		0.859863
0.811544		0.451853

## Sheet: Sup Figure 2
Sup Figure 2A								Sup Figure 2B
	DMSO			IACS-010759					DMSO			IACS-010759
Ctrl	0.485457	0.418803	0.36715	0.847407	0.776091	0.881753		Ctrl	1.15505	1.19231	1.15942	2.27556	2.02458	2.20183
NDI1	0.457865	0.415815	0.485625	0.527093	0.46066	0.433778		NDI1	1.26702	1.06339	1.18881	1.34092	1.24931	1.088
Sup Figure 2C
	Ctrl, DMSO			Ctrl, IACS			NDI1, DMSO			NDI1, IACS
Adenine	-0.712537	0.105482	-0.389931	0.426223	2.3112	0.504104	-1.88646	0.20859	-0.734661	-0.270304	-0.127716	0.566011
Adenosine	-0.222094	-0.604019	0.649418	1.1602	-0.156294	2.60889	-0.449317	-0.59519	-0.593491	-0.575649	-0.598096	-0.624358
Urate	-0.311332	-0.33823	-1.28006	1.88987	1.84476	0.915947	-0.226253	-0.467169	-0.501622	-0.357982	-0.533027	-0.6349
Xanthosine	0.676322	1.91542	1.80456	-1.00877	-1.17327	-0.751668	-0.346586	-0.680226	-0.245742	-0.0271616	-0.0600629	-0.102825
Hypoxanthine	-0.60834	-0.263436	-0.594159	1.79369	2.06258	0.939156	-0.557804	-0.578748	-0.542881	-0.602454	-0.550742	-0.496856
Guanine	-0.59884	-0.57208	-0.472475	1.41584	1.44482	2.04852	-0.592893	-0.483625	-0.65366	-0.520791	-0.465786	-0.549038
Guanosine	-0.532256	-0.397011	-0.488227	1.35415	0.250911	2.65851	-0.510723	-0.481662	-0.441055	-0.521227	-0.442414	-0.448997
Inosine	-0.592756	-0.379236	-0.585292	1.62869	1.95817	1.33587	-0.574521	-0.576682	-0.549341	-0.586765	-0.55841	-0.519727
Sup Figure 2D
day	WT						UQCRC2-/-
1	613	734	679	568	698	499	606	613	535	459	483	350
2	1827	2250	2551	2385	2674	1749	379	354	322	304	312	298
3	8054	9429	9270	9619	9191	8694	456	451	474	566	529	465
4	22261	22470	25725	22710	21841	20793	759	963	633	1008	740	504
5	32757	38830	38200	37620	39233	31579	573	560	949	848	913	624
Sup Figure 2G			Sup Figure 2H
DMSO	Nocodazole		IMP		AMP		GMP
1.88829	0.033307		DMSO	Nocodazole	DMSO	Nocodazole	DMSO	Nocodazole
1.8226	-0.17312		1.08347	1.1999	1.16622	0.616235	0.829262	0.96886
1.91599	0.075448		0.809146	2.07139	0.880218	0.911184	0.860268	1.38072
1.84611	-0.12779		1.10739	0.867468	0.953565	0.904707	1.31047	1.08142
1.85885	-0.21914
1.81282	-0.1861		Sup Figure 2I
1.95606	-0.13618		Time (minutes)	DMSO																IACS-010759
1.9522	0.058806		1.3065	12.1366	12.2509	26.2548	23.3227	31.9425	28.9031	30.0491	26.3968	26.7035	27.9792	27.3048	25.0401	25.1228	26.7227	25.2293	23.9095	4.4741	6.00958	3.42642	5.18033	6.56564	7.13712	4.86263	7.80527	3.50429	6.85475	4.72355	7.81969	3.01217	2.1001
1.93334	0.038045		7.85695	8.03429	9.90968	23.122	16.0339	29.14	29.9826	26.5936	24.3362	24.343	25.6545	24.9947	19.45	22.3436	24.0367	22.9652	22.7621	3.84318	5.53603	3.98117	5.24736	6.30648	6.86451	4.6202	6.25483	4.16856	6.92446	4.4746	7.68147	2.61248	2.15523
1.91481	0.042737		14.4298	7.61742	7.74857	23.3508	12.2725	27.6597	26.4121	26.0907	22.3743	23.5932	24.9354	24.0247	13.5364	22.1446	22.5723	22.5955	22.2435	4.19549	6.21173	3.93968	6.23761	6.25892	7.33732	4.61895	7.74205	3.66547	7.19959	4.34161	8.33343	2.0643	1.78555
1.87366	-0.19558		21.065	6.14568	7.29881	9.08633	10.9842	7.03611	13.0002	10.2997	7.52649	8.04314	11.1197	9.17785	9.59598	8.38129	9.7144	8.60927	8.43348	3.16365	5.56683	3.47796	4.2596	4.57306	6.31608	3.70484	6.18187	1.76589	6.64565	4.75358	7.34776	1.52969	0.932359
1.87475	-0.03845		27.6074	6.35088	7.58123	9.23617	10.002	9.15781	11.5701	10.7964	8.15404	9.47359	11.219	9.26464	9.41874	8.90228	10.7539	8.97308	7.78779	4.02527	5.67048	2.94677	5.6212	5.89398	6.7351	3.29172	5.74043	2.40727	8.00713	5.03901	7.39345	1.38886	1.72304
1.93203	-0.30964		34.1727	6.65033	7.57502	9.6047	11.0581	9.98422	10.3228	11.2139	7.70793	9.58029	11.2216	10.184	8.43809	9.01763	9.49333	8.8392	8.59359	4.53368	5.73153	3.74887	4.74825	5.4493	7.21435	3.34184	6.65197	3.02316	7.43127	4.98807	7.43441	0.992976	1.55017
1.99036	0.156538		40.8138	18.165	9.99479	21.3818	21.0103	20.7629	28.944	28.7584	23.0509	22.0706	26.0649	23.198	20.9662	19.4468	20.7133	19.3304	19.2575	4.3722	6.7704	3.77317	6.20369	5.2081	8.99604	5.1886	8.88176	5.43995	10.0448	8.1316	9.20952	1.62935	2.19725
1.90337	0.121183		47.3534	16.7346	9.13269	19.8626	21.6488	22.1766	23.5861	25.4344	19.8656	20.7649	24.2139	22.2233	21.2312	20.0746	21.3336	19.8499	19.1868	3.61042	5.28316	3.39097	5.35185	4.98246	7.03071	3.46833	7.27883	3.51195	7.99873	6.3548	7.91088	1.69045	1.41069
1.85909	-0.08636		53.9104	15.5379	7.86962	18.5259	20.465	21.2942	22.0898	22.7597	18.6591	20.1675	22.8513	20.3588	19.4514	18.8967	20.4195	18.3474	18.2496	3.3967	5.45768	3.06604	4.17609	4.92338	7.33889	3.14108	6.61149	3.0881	8.21202	5.39442	8.04699	0.759404	1.01526
1.89605	-0.09717		60.564	3.73093	6.11018	7.67108	7.98077	6.16074	9.24815	8.84998	5.66078	6.88556	9.91916	7.43825	6.91525	6.73488	7.37064	6.4246	5.46584	3.88832	4.3094	3.36464	5.3272	3.60762	6.49965	4.02357	5.61208	1.44255	7.60052	5.1053	6.04197	1.06581	0.277767
1.89805	-0.06108		67.1382	4.12937	5.70485	6.68867	7.05776	6.03884	7.94654	7.22398	5.46687	6.69385	9.37882	6.70784	5.95225	6.20294	6.75335	5.41512	4.13423	3.82693	3.43998	2.13434	5.29141	3.3563	6.23266	2.27659	6.24279	1.18212	7.01339	4.09525	6.26119	1.23005	0.422783
1.93738	-0.06545		73.6722	3.25199	5.55797	7.01986	6.8189	6.72827	7.69507	7.54718	5.51982	6.94209	8.58395	7.01391	6.01013	6.41162	7.36994	5.5669	5.35842	4.29612	3.53226	2.60056	4.98046	4.50278	6.11707	3.04748	5.70445	2.12373	7.33808	5.10635	5.92862	1.20458	0.555947
1.93926	0.1162
1.97528	-0.05247
1.87369	0.036865		Sup Figure 2J			Sup Figure 2K
1.9048	-0.14472		DMSO	IACS-010759		IMP		AMP		GMP
1.81595	-0.1003		0.742956	0.574288		DMSO	IACS-010759	DMSO	IACS-010759	DMSO	IACS-010759
1.9384	0.101965		0.786775	0.708923		0.848	2.73	0.862	2.26	0.826	3.02
1.9752	0.057676		0.785814	0.759409		1.33	2.2	1.14	1.73	1.11	2.09
1.98172	-0.03569		0.791088	0.784872		0.819	2.52	0.994	1.93	1.06	2.17
1.93806	-0.18422		0.822342	0.774758
1.90132	-0.2397		0.80202	0.76342
1.88721	-0.04822		0.792718	0.723974
			0.814468	0.675228
			0.814302	0.711473
			0.744181	0.603519

## Sheet: Sup Figure 3
Sup Figure 3A
Succinate
	WT			UQCRC2-/-, EV			UQCRC2-/-, Mito-LbNOX			UQCRC2-/-, Cyto-LbNOX
m+0	0.446144	0.429674	0.431694	0.403968	0.405173	0.413	0.275499	0.274382	0.271914	0.343349	0.339453	0.345467
m+1	0.036093	0.043617	0.035981	0	0	0	0	0	0	0	0	0
m+2	0.086414	0.092535	0.08851	0	0	0	0	0	0	0.005204	0.004298	0.005572
m+3	0.012569	0.013454	0.014379	0.208573	0.212695	0.213856	0.031051	0.031855	0.031699	0.267141	0.265553	0.274365
m+4	0.41878	0.42072	0.429436	0.387459	0.382131	0.373144	0.69345	0.693763	0.696386	0.384306	0.390696	0.374597
Fumarate
	WT			UQCRC2-/-, EV			UQCRC2-/-, Mito-LbNOX			UQCRC2-/-, Cyto-LbNOX
m+0	0.366681	0.366343	0.367149	0.648621	0.643713	0.645983	0.800955	0.808079	0.791196	0.473745	0.478707	0.473924
m+1	0.047262	0.053328	0.047841	0.014209	0.010708	0.009648	0.02695	0.024678	0.021247	0.002447	0.00215	0.004191
m+2	0.114486	0.115418	0.115248	0.00408	0.003102	0.001195	0.014646	0.014371	0.021557	0.014794	0.014163	0.013257
m+3	0.059933	0.057005	0.061388	0.294265	0.301606	0.305277	0.131079	0.118783	0.138578	0.481574	0.480189	0.480096
m+4	0.411637	0.407906	0.408374	0.038825	0.040871	0.037897	0.026369	0.034089	0.027422	0.027441	0.024792	0.028533
Malate
	WT			UQCRC2-/-, EV			UQCRC2-/-, Mito-LbNOX			UQCRC2-/-, Cyto-LbNOX
m+0	0.302673	0.297864	0.301364	0.521259	0.521018	0.516491	0.679954	0.670646	0.6596	0.422235	0.423209	0.423006
m+1	0.048076	0.05353	0.050997	0	0	0.000436	0.007648	0	0.005976	0	0	0
m+2	0.128083	0.129642	0.131456	0.005613	0.007295	0.007495	0.011517	0.014721	0.017954	0.01613	0.015562	0.015493
m+3	0.061442	0.062476	0.062453	0.426188	0.428053	0.427815	0.268951	0.280682	0.291666	0.5348	0.537509	0.532714
m+4	0.459727	0.456488	0.45373	0.04694	0.043634	0.047762	0.03193	0.033951	0.024804	0.026835	0.02372	0.028787
Sup Figure 3D					Sup Figure 3E
IMP		hypoxanthine			Mock	AKB
Mock	AKB	Mock	AKB		0.252209	1.48414
0.626474	0.0173407	0.637168	0.316021		0.230519	1.54132
1.11863	0.0204738	0.974537	0.293689		0.210703	1.52097
1.2549	0.0221507	1.38829	0.109726		0.140506	1.44242
					0.175953	1.42467
					0.201954	1.51432
					0.109425	1.47962
					0.119311	1.40882
					0.175331	1.47445
					0.200185	1.5114
					0.179667	1.4999
					0.265285	1.45129

[truncated: 4 more sheets: Sup Figure 4, Sup Figure 5, Sup Figure 6, Sup Figure 7]
