# Supplementary material for: Electron transport chain inhibition increases cellular dependence on purine transport and salvage
Source: Cell Metab. Author manuscript; Available in PMC 2024 Jul 12. (PMC11240302; doi:10.1016/j.cmet.2024.05.014)
Supplement: 2 — Data S2. Raw metabolomics data. Related to STAR Methods. [file NIHMS2004245-supplement-2.zip › Data S2.xlsx]

## Sheet: H460 DMSO IACS
Compound Name	HD1	HD2	HD3	HI1	HI2	HI3
Group	DMSO	DMSO	DMSO	IACS	IACS	IACS
[(3R)-3-Hydroxydodecanoyl]-L-carnitine	1.18e-06	2e-06	2.65e-06	9.32e-06	8.69e-06	7.36e-06
[(3R)-3-Hydroxyhexadecanoyl]-L-carnitine	9.32e-07	1.53e-06	2.62e-06	2.21e-09	7.37e-07	1.1e-06
1-AMINOCYCLOPROPANECARBOXYLATE	2.45e-05	2.82e-05	2.2e-05	3.06e-05	2.98e-05	2.22e-05
1-METHYL-L-HISTIDINE	1.92e-05	1.53e-05	1.91e-05	1.36e-05	1.18e-05	1.11e-05
1-METHYLADENOSINE	1.09e-05	5.19e-06	1.82e-06	2.96e-05	2.45e-05	2.12e-05
10-Undecenoic acid	5.08e-07	1.76e-09	1.56e-09	2.21e-09	2.19e-09	1.95e-09
2-AMINOPHENOL	6.8e-06	7.36e-06	9.37e-06	6.98e-06	5.93e-06	4.37e-06
2-Ethyl-2-hydroxybutyric acid	7.69e-06	1.05e-05	7.67e-06	2.06e-06	5.45e-06	4.2e-06
2-HYDROXY-4-(METHYLTHIO)BUTANOATE	0.000342356	0.000433446	0.000415152	7.74e-05	7.36e-05	6.57e-05
2-HYDROXYBUTYRATE	1.6e-05	3.12e-05	2.4e-05	3.41e-06	2.19e-09	1.95e-09
2-HYDROXYGLUTARIC	0.000239674	0.000277857	0.000233479	8.4e-05	7.43e-05	6.7e-05
2-Hydroxyhexadecanoic acid	0.000108972	4.41e-05	0.000143581	3.78e-05	2.19e-09	1.95e-09
2-Hydroxyhexanoic acid	0.000291891	0.000298309	0.000258348	0.000118727	9.49e-05	8.27e-05
2-HYDROXYPYRIDINE	3.04e-05	1.36e-05	8.45e-06	3.28e-05	2.71e-05	2.31e-05
2-Hydroxytetradecanoic acid	1.62e-09	4.44e-06	5.43e-06	2.21e-09	1.45e-07	5.4e-07
2-ISOPROPYLMALATE	1.62e-09	1.76e-09	1.56e-09	2.21e-09	2.73e-07	1.95e-09
2-KETOHEXANOIC	0.00055882	0.00147623	0.00109984	0.000324828	0.000232438	0.000125994
2-PHOSPHOGLYCERATE	3.26e-06	3.69e-06	3.68e-06	2.21e-09	2.19e-09	1.95e-09
2-PROPENOATE	2.98e-06	1.36e-05	1.2e-05	1.11e-05	1.62e-05	9.48e-06
2,4-DIHYDROXYPTERIDINE	7.59e-07	1.3e-06	9.98e-07	3.75e-07	1.03e-06	2.42e-07
3-(2-HYDROXYPHENYL)PROPANOATE	3.1e-08	1.82e-07	1.85e-06	2.21e-09	2.19e-09	1.95e-09
3-HYDROXYANTHRANILATE	2.7e-06	3.98e-06	4.16e-06	7.31e-07	1.47e-07	4.95e-08
3-HYDROXYBENZALDEHYDE	2.51e-05	2.26e-05	2.67e-05	2.21e-09	2.19e-09	1.95e-09
3-HYDROXYMETHYLGLUTARATE	0.00010609	0.000161406	0.000119934	8.7e-05	0.000112146	8.78e-05
3-Hydroxyoctanoic acid	9.61e-06	1.08e-06	3.37e-06	2.33e-05	1.53e-05	7.78e-06
3-METHOXYTYROSINE	4.75e-05	4.73e-05	4.86e-05	1.5e-05	1.77e-05	1.71e-05
3-METHYL-2-OXINDOLE	2.46e-07	1.62e-07	2.51e-07	6.09e-07	4.56e-07	5.64e-08
3-METHYL-2-OXOVALERATE	0.000537277	0.0014318	0.00109833	0.000324183	0.000226063	0.000137824
3-METHYLADENINE	1.97e-05	1.56e-05	1.08e-05	4.2e-05	4.74e-05	3.57e-05
3-NITRO-L-TYROSINE	5.07e-06	7.29e-06	5.69e-06	5.79e-06	4.09e-06	3.98e-06
3-PHOSPHOGLYCERATE	3.38e-06	3.87e-06	3.8e-06	2.21e-09	2.19e-09	1.95e-09
3-SULFINOALANINE	2.64e-05	2.66e-05	2.38e-05	2.38e-05	2.2e-05	1.72e-05
3,4-DIHYDROXYPHENYLACETATE	0.000177308	0.000202887	0.000192945	8.16e-05	7.65e-05	6.51e-05
3',7',12'-Trihydroxycoprostanic Acid	1.62e-09	5.5e-07	1.07e-07	8.74e-06	4.1e-06	2.62e-06
4-ACETAMIDOBUTANOATE	5.78e-05	9.27e-05	8.07e-05	8.95e-05	9.37e-05	7e-05
4-GUANIDINOBUTANOATE	0.000577732	0.00023959	0.000286468	0.000398138	0.000354722	0.000336662
4-HYDROXYBENZALDEHYDE	1.23e-05	2.95e-05	2.27e-05	3.96e-05	4.02e-05	1.28e-05
4-HYDROXYBENZOATE	4.16e-05	4.84e-05	3.27e-05	7.72e-06	7.19e-06	4.7e-06
4-Hydroxyphenyl-2-propionic acid	0.00036414	0.000292841	0.000344478	3.2e-05	2.98e-05	2.1e-05
4-HYDROXYPHENYLPYRUVATE	2.19e-05	4.31e-05	2.33e-05	3.84e-05	3.69e-05	1.93e-05
4-IMIDAZOLEACETATE	8.07e-06	4.43e-06	6.22e-06	4.01e-06	3.65e-06	3.15e-06
4-PYRIDOXATE	3.09e-06	1.01e-05	1.56e-09	1.73e-05	2.59e-05	1.82e-05
4-QUINOLINECARBOXYLATE	3.14e-06	1.78e-06	2.3e-06	2.15e-06	1.36e-06	2.25e-06
5-AMINOLEVULINATE	0.000704846	0.000983273	0.00129529	0.000352413	0.000337913	0.000276275
5-Aminolevulinic acid	0.000942151	0.000860732	0.000907392	0.000228841	0.000168606	0.000153456
5-AMINOPENTANOATE	7.71e-06	1.8e-05	0.000131494	1.09e-06	3.65e-05	1.54e-05
5-Aminopentanoic acid	1.29e-05	9.67e-06	1.1e-05	1.72e-05	1.51e-05	1.46e-05
5-HYDROXYLYSINE	2.09e-06	1.27e-06	1.45e-06	3.39e-06	2.02e-06	1.76e-06
5-HYDROXYTRYPTOPHAN	1.89e-05	2.85e-05	2.24e-05	2.66e-05	2.7e-05	2.31e-05
5-METHYLCYTOSINE	2.17e-08	5.43e-08	3.19e-08	1.7e-06	1.13e-06	9.45e-07
5-Methyluridine	1.76e-05	3.11e-05	1.91e-05	2.9e-05	2.74e-05	2.48e-05
5'-DEOXYADENOSINE	5.74e-07	7.54e-07	1.56e-09	2.21e-09	2.19e-09	1.95e-09
6-HYDROXYDOPAMINE	2.32e-05	2.85e-05	2.49e-05	4.94e-05	4.1e-05	3.76e-05
6-Phosphonoglucono-D-lactone	1.49e-05	1.76e-09	1.57e-06	2.28e-06	2.19e-09	1.95e-09
7-Hydroxy-3-oxo-Cholest-4-en-26-oic Acid	5.43e-06	3.55e-06	5.6e-06	8.46e-06	6.07e-06	6.32e-06
8-HYDROXY-DEOXYGUANOSINE	1.98e-05	1.89e-05	1.56e-05	0.000304094	0.000353937	0.000254747
ACETOACETATE	1.71e-06	1.4e-06	1.97e-06	2.21e-09	2.19e-09	1.95e-09
ACETOIN	1.34e-05	2.84e-05	1.39e-05	7.42e-06	1.56e-05	4.9e-06
ACETYLCHOLINE	3.21e-05	6.15e-05	7.86e-05	5.09e-05	4.95e-05	4.49e-05
ADENINE	1.62e-09	1.76e-09	1.56e-09	0.000197458	0.000110485	9.31e-05
ADENOSINE	9.58e-05	8.3e-05	3.53e-05	0.0013848	0.000927645	0.000820669
ADENOSINE 3',5'-DIPHOSPHATE	0.0127054	0.00877812	0.0026239	0.00429714	0.00284382	0.00262077
ADENOSINE 5'-DIPHOSPHATE	0.0126773	0.00873502	0.00262264	0.00387629	0.00277517	0.00217589
ADENOSINE DIPHOSPHATE RIBOSE	0.0130627	0.0044749	0.00613473	0.00561588	0.00667289	0.00586141
ADENOSINE-MONOPHOSPHATE	0.000195299	6.83e-05	2.05e-06	0.00683358	0.00681865	0.00543935
ADP-GLUCOSE	0.00910337	0.00602628	0.0121717	0.00684373	0.00923969	0.0143194
AICAR	4.13e-06	9.02e-06	1.09e-05	1.21e-05	1.13e-05	1.02e-05
ALLANTOIN	8.92e-05	0.000108512	0.000119055	0.000128092	0.000118471	9.59e-05
Allocholic Acid	1.62e-09	1.76e-09	1.56e-09	1.44e-05	1.5e-05	5.23e-06
AMINOADIPATE	0.000222673	0.00021149	0.000189257	0.000296091	0.000269861	0.000213444
ANILINE-2-SULFONATE	1.14e-06	5.95e-07	1.11e-06	2.21e-09	4.12e-07	1.95e-09
ANTHRANILATE	8.22e-05	8.77e-05	4.46e-05	9.46e-05	7.16e-05	7.2e-05
ARGININE	0.00128277	0.00159405	0.0016547	0.00179659	0.00173899	0.00142181
ARGININOSUCCINATE	0.000170959	0.000260592	0.000299179	1.24e-05	8.75e-06	7.06e-06
ASPARAGINE	0.00042601	0.000415377	0.000453721	0.000100012	6.93e-05	6.06e-05
ASPARTATE	0.000219232	0.000206221	0.000232083	6.57e-05	5e-05	4.3e-05
BENZYLAMINE	2.31e-05	1.67e-05	1.03e-05	1.31e-05	1.16e-05	1.1e-05
BETA-NICOTINAMIDE ADENINE DINUCLEOTIDE	0.00193018	0.00186686	0.00114763	0.000238633	0.000390383	0.000282974
BETAINE	0.00160263	0.00271171	0.00318022	0.00488436	0.00474352	0.00397432
BETAINE ALDEHYDE	5.53e-05	5.08e-05	4.69e-05	4.61e-05	5.59e-05	4.52e-05
BILIVERDIN	1.44e-06	4.55e-06	3.53e-06	9.17e-06	1.18e-05	4.01e-06
BIOTIN	0.00273786	0.00309696	0.00254066	0.000633197	0.000556386	0.000468797
BIS(2-ETHYLHEXYL)PHTHALATE	0.00017798	0.000709829	0.000532362	0.000225408	0.000343774	0.000262637
BUTANOATE	2.43e-05	4.57e-05	2.51e-05	2.21e-09	2.52e-06	1.36e-06
Butyrylcarnitine	0.015886	0.0163651	0.0115776	0.00146747	0.00141374	0.00138765
CAFFEINE	3.93e-07	6.24e-07	5.54e-07	5.42e-07	2.33e-07	4.58e-07
CARNOSINE	1.94e-05	1.71e-05	1.44e-05	2.85e-05	2.72e-05	1.84e-05
CDP-ETHANOLAMINE	0.0027445	0.00316384	0.0044837	0.00856137	0.00731366	0.00638895
Chenodeoxycholic acid	2.54e-06	2.52e-06	1.27e-05	8.95e-06	4.96e-06	4.44e-06
CHOLATE	1.62e-09	1.76e-09	1.56e-09	1.66e-05	1.5e-05	5.41e-06
Cholic acid	1.62e-09	1.76e-09	1.56e-09	1.51e-05	1.57e-05	5.79e-06
CIS-4-HYDROXY-D-PROLINE	0.000936338	0.000855795	0.000901913	0.000227758	0.000168485	0.00015248
cis-ACONITATE	0.000388846	0.000543144	0.000400047	2.98e-05	3.06e-05	2.46e-05
CITICOLINE	1.04e-05	9.85e-06	6.41e-06	0.000161333	0.000131286	6.76e-05
CITRAMALATE	2.03e-05	2.86e-05	1.13e-05	1.04e-05	1.42e-05	1.4e-05
CITRATE	0.0465629	0.0628496	0.0496404	0.00266692	0.00260266	0.00318134
CITRULLINE	3.45e-05	2.75e-05	3.97e-05	2.83e-05	2.97e-05	2.13e-05
CREATINE	0.0310458	0.0291794	0.0285033	0.0376849	0.0376085	0.0325554
CREATININE	0.00825133	0.0052878	0.00464711	0.00522827	0.00549468	0.00555316
Cyclic ADP-ribose	0.00758814	0.00669423	0.00314753	0.00410572	0.00474769	0.00301675
CYCLIC AMP	2.79e-05	0.00011043	7.48e-05	0.000147925	8.02e-05	7.59e-05
CYS-GLY	2.98e-05	2.92e-05	1.92e-05	1.34e-05	1.61e-05	1.47e-05
CYSTEINE	3.6e-05	4.33e-05	6.39e-05	5.04e-05	4.44e-05	2.95e-05
CYTIDINE	0.0249391	0.0256364	0.0250998	0.00295888	0.00243335	0.00221778
CYTIDINE 2',3'-CYCLIC PHOSPHATE	4.1e-06	6.51e-06	5.12e-06	3.8e-05	3.62e-05	2.65e-05
CYTIDINE DIPHOSPHATE	0.00506958	0.0063562	0.00595854	0.00079731	0.00069969	0.000631596
CYTIDINE MONOPHOSPHATE	0.000691603	0.000671448	0.00056885	0.00153812	0.00155414	0.00145146
CYTOSINE	4.1e-05	5.97e-05	5.33e-05	0.000604267	0.000566386	0.000500467
D-RIBOSE 5-PHOSPHATE	0.000256942	0.000311435	0.000361419	7.03e-05	5.51e-05	2.95e-05
Decadienoylcarnitine	1.62e-09	1.76e-09	1.56e-09	6.38e-08	2.19e-09	2.13e-07
decanoylcarnitine	2.86e-05	2.13e-05	2.62e-05	5.89e-06	6.63e-06	4.98e-06
DEOXYADENOSINE	1.62e-09	1.76e-09	1.56e-09	1.1e-05	5.22e-06	6.15e-06
DEOXYADENOSINE MONOPHOSPHATE	6.31e-05	3.81e-05	6.74e-05	0.000457383	0.000337684	0.000249028
DEOXYCARNITINE	0.00333673	0.00242041	0.00275871	0.00187025	0.00186192	0.00157201
DEOXYCHOLATE	1.91e-06	1.59e-06	1.24e-05	9.87e-06	4.19e-06	3.77e-06
Deoxycholic acid	2.36e-06	2.33e-06	1.18e-05	8.54e-06	3.8e-06	4.38e-06
DEOXYCYTIDINE	1.68e-05	1.85e-05	2.85e-05	6.21e-05	6.59e-05	5.78e-05
DEOXYGUANOSINE	1.62e-09	1.22e-05	5.62e-06	1.17e-05	6.53e-06	8.89e-06
DEOXYGUANOSINE-MONOPHOSPHATE	0.00057215	1.76e-09	1.56e-09	0.0162337	0.0156307	0.0118831
DEOXYINOSINE	2.57e-06	2.46e-06	1.96e-06	4.33e-06	3.6e-06	3.26e-06
DEOXYURIDINE	1.88e-05	9.55e-06	6.69e-06	6.63e-06	5.91e-06	4.36e-06
DEOXYURIDINE-MONOPHOSPHATE	0.00108901	0.000331423	0.000303511	0.000207898	0.000200568	0.000186881
DIACETYL	0.000444916	0.000618359	0.000238654	2.21e-09	2.19e-09	1.95e-09
DIHYDROOROTATE	8.34e-06	8.85e-06	5.81e-06	9.89e-07	7e-07	4.8e-07
DIHYDROURACIL	5e-06	8.1e-06	5.27e-06	8.77e-06	7.49e-06	7.15e-06
DIMETHYLGLYCINE	8.69e-06	1.76e-09	4.62e-06	6.31e-06	1.71e-05	4.56e-06
DL-2-AMINOCTANOATE	1.33e-05	1.29e-05	1.03e-05	3.93e-06	2.94e-06	3.08e-06
DOCOSAHEXAENOATE	9.42e-05	8.51e-05	7.58e-05	0.000172236	0.000144633	0.000142254
DOPAMINE	2.34e-05	3.16e-05	2.85e-05	9.05e-06	1.25e-05	8.76e-06
EICOSAPENTAENOATE	9.4e-06	2.6e-08	1.39e-06	3.09e-05	1.91e-05	1.81e-05
ERYTHROSE-4-PHOSPHATE	3.87e-06	2.75e-06	5.89e-06	1.8e-05	1.2e-05	9.03e-06
ETHANOLAMINE PHOSPHATE	5.05e-06	7.68e-06	3.75e-06	2.73e-05	2.36e-05	2.18e-05
ETHYLMALONATE	5.53e-05	9.07e-05	5.36e-05	2.6e-05	3.54e-05	3.22e-05
FAD	0.00219747	0.000752961	1.56e-09	0.000482755	0.00549371	0.00200589
FOLATE	0.000168407	0.000247533	0.00018507	0.000681929	0.00060933	0.000962484
Fructose 1,6-bisphosphate	1.99e-05	1.76e-09	0.000248282	2.21e-09	0.000153015	1.95e-09
FRUCTOSE 6-PHOSPHATE	0.000261568	0.000455888	0.000376114	8.54e-05	7.42e-05	6.78e-05
FUMARATE	1.97e-05	0.000108962	9.58e-05	5.92e-06	3.68e-06	1.19e-06
GAMMA-LINOLENATE	9.13e-07	4.96e-07	1.21e-07	5.07e-06	3.35e-06	2.48e-06
GLUCONATE	0.00372337	0.00347285	0.00337598	0.00324841	0.00394213	0.00356058
GLUCOSAMINATE	6.22e-08	1.67e-08	1.05e-07	6.72e-08	4.92e-08	3.11e-08
GLUCURONATE	1.87e-06	5.08e-06	6.05e-06	3.99e-05	2.83e-05	1.9e-05
GLUTAMATE	0.034321	0.0361174	0.0394303	0.0410591	0.0358428	0.0316305
GLUTAMINE	3.4e-05	3.61e-05	2.76e-05	0.00198751	0.00158277	0.00119815
GLUTARATE	5.35e-05	8.71e-05	3.15e-05	2.25e-05	2.59e-05	2.33e-05
GLUTARYLCARNITINE	0.000126906	0.000409451	0.000119975	3.06e-05	2.43e-05	2.12e-05
GLUTATHIONE REDUCED	0.165665	0.189433	0.167907	0.200643	0.206179	0.166151
GLYCERALDEHYDE 3-PHOSPHATE	0.000990792	0.00107355	0.00105036	0.000769267	0.00416801	0.0016092
GLYCERATE	4.05e-05	3.22e-05	2.9e-05	1.42e-05	1.3e-05	1.32e-05
GLYCEROL 3-PHOSPHATE	0.000590504	0.000490486	0.000462044	0.000158589	0.000136548	0.000112954
GLYCEROPHOSPHOCHOLINE	0.0122934	0.012961	0.0136596	0.00228853	0.00188481	0.00175705
GLYCINE	1.68e-05	2.14e-05	1.94e-05	1.46e-05	1.53e-05	1.35e-05
GLYCOCHENODEOXYCHOLATE	0.000180727	0.000247536	0.00029523	0.000971567	0.000825052	0.000572956
GLYCOCHOLATE	6.68e-05	9.19e-05	8.01e-05	0.000167261	0.000148708	9.97e-05
Glycocholic acid hydrate	6.67e-05	9.15e-05	8e-05	0.00016741	0.000148708	9.74e-05
Glycodeoxycholic acid	4.02e-05	4.54e-05	6.64e-05	0.000158168	0.000132731	8.66e-05
Glycohyodeoxycholic Acid	3.67e-06	1.87e-05	2.9e-05	1.84e-05	1.76e-05	1.65e-05
GLYCOLATE	1.19e-05	1.38e-05	9.02e-06	3.89e-06	5.96e-06	3.99e-06
Glycolithocholic Acid	1.69e-05	1.5e-05	6.76e-06	0.000104668	7.8e-05	4.8e-05
Glycoursodeoxycholic acid	3.8e-06	1.88e-05	2.92e-05	1.85e-05	1.8e-05	1.66e-05
GUANIDINOACETATE	1.55e-06	1.41e-06	1.28e-06	8e-06	8.06e-06	4.88e-06
GUANINE	1.62e-09	1.76e-09	1.56e-09	0.000315083	0.000303569	0.000248562
GUANOSINE	7.36e-05	9.96e-05	8.27e-05	0.00145354	0.0017809	0.00117944
GUANOSINE MONOPHOSPHATE	0.000340899	0.000360731	0.000552469	0.0629069	0.0643614	0.05203
hexanoylcarnitine	0.000119661	0.00011856	9.62e-05	2.83e-05	2.54e-05	2.43e-05
HEXOSE	1.44e-05	1.02e-05	9.97e-06	1.41e-05	1.17e-05	9.54e-06
HIPPURATE	0.000605322	0.000999085	0.000691086	0.000972485	0.00103167	0.0008044
HISTAMINE	2.39e-07	8.45e-07	1.17e-06	8.03e-07	9.6e-07	8.59e-07
HISTIDINE	1.56e-05	2.35e-05	3.03e-05	2.36e-05	2.38e-05	2.07e-05
HOMOCYSTEINE	2.25e-05	1.62e-05	2.68e-05	8.45e-06	8.53e-06	6.21e-06
HOMOCYSTEINE THIOLACTONE	4.04e-08	1.6e-07	9.57e-08	5.27e-08	2.19e-09	1.95e-09
HOMOSERINE	0.000285207	0.000228111	0.00019926	0.000167382	0.000143344	0.000121801
HYDROXYISOCAPROIC	0.000291891	0.000234494	0.000258348	0.000100778	9.49e-05	8.27e-05
HYDROXYKYNURENINE	2.18e-06	2.57e-06	2.78e-06	7.25e-07	6.91e-07	3.57e-07
HYDROXYPHENYLLACTATE	0.00194326	0.00231307	0.00202138	0.000290016	0.000295692	0.000246954
HYDROXYPYRUVATE	5.03e-07	4.32e-07	1.45e-06	3.99e-06	4.34e-06	3.41e-06
Hyocholic acid	1.62e-09	1.76e-09	1.56e-09	1.5e-05	1.57e-05	5.99e-06
Hyodeoxycholic acid	1.76e-06	2.69e-06	3.41e-06	9.54e-06	8.27e-06	5.4e-06
HYPOTAURINE	4.29e-06	5.07e-06	6.82e-06	5.38e-06	6.5e-06	3.73e-06
HYPOXANTHINE	0.000119516	7.56e-05	7.75e-05	0.00143825	0.00137108	0.00114704
INDOLE-3-CARBOXYLATE	1.68e-06	1.24e-06	7.57e-07	7.64e-07	2.19e-09	2.82e-08
INDOXYL SULFATE	2.73e-05	2.98e-05	2.72e-05	6.13e-05	3.44e-05	1.33e-05
INOSINE	0.000491453	0.000447708	0.000357409	0.00564981	0.00592385	0.00550424
INOSINE MONOPHOSPHATE	4.56e-05	5.07e-05	2.94e-05	0.00097616	0.000806179	0.000697376
ISOCITRATE	0.0139245	0.0160849	0.0157344	0.000307712	0.000235714	0.0002178
ISOLEUCINE	0.00914726	0.00664924	0.0101899	0.00539217	0.00529365	0.0046856
Isovalerylcarnitine	4.07e-05	6.38e-05	2.96e-05	1.44e-05	1.21e-05	1.33e-05
ITACONATE	0.000510315	0.000642421	0.000233222	2.02e-05	2.49e-05	9.29e-06
KETOLEUCINE	0.00073288	0.00139953	0.00106337	0.00044766	0.00033528	0.000203837
KYNURENATE	4.74e-06	3.54e-06	2.11e-06	7.39e-06	9.75e-06	4.01e-06
KYNURENINE	0.000332738	0.000297626	0.000275839	0.000140261	0.000126595	0.000115097
L-ALANINE	0.00518875	0.00576268	0.00642537	0.00647569	0.00557417	0.00475898
L-CARNITINE	0.0199336	0.0140716	0.012334	0.0175243	0.0179777	0.0174873
L-DOPA	0.000268969	0.000239562	0.000209196	9.01e-05	9.57e-05	8.56e-05
L-GULONOLACTONE	2.15e-05	2.54e-05	2.65e-05	3.61e-05	3.62e-05	2.99e-05
L-ORNITHINE	1.28e-05	1.14e-05	1.18e-05	3.77e-05	3.97e-05	3.74e-05
LACTATE	0.0160038	0.0167268	0.0130815	0.0134061	0.00892082	0.00793005
Lactoylglutathione	0.000222791	0.00072055	0.000289964	6.72e-05	6.41e-05	4.94e-05
LAUROYLCARNITINE	2.3e-05	5.94e-05	3.1e-05	5.47e-06	3.39e-06	2.77e-06
LEUCINE	0.00836662	0.00898711	0.00971262	0.00702668	0.00666785	0.00632508
LINOLEATE	1.03e-06	1.76e-09	2.67e-07	4.78e-06	1.92e-06	1.71e-06
LITHOCHOLATE	1.62e-09	1.76e-09	1.47e-07	1.24e-08	2.19e-09	1.95e-09
LPC(16:0)	0.000488097	0.000570334	0.000333671	0.000495626	0.000439942	0.000573568
LPC(18:1)	0.000787236	0.000571805	0.000598672	0.00114881	0.00106581	0.00160004
LPE(16:0)	8.39e-06	1.11e-05	9.76e-06	1.41e-05	1.38e-05	1.22e-05
LPE(18:1)	9.18e-05	0.000264737	0.000171398	6.17e-05	7.26e-05	0.000113267
LUMICHROME	6.17e-06	5.64e-06	4.42e-06	4.99e-06	2.8e-06	1.43e-06
LYSINE	0.000139339	0.000107691	0.000124356	0.000258522	0.000229618	0.000214698
MALATE	0.00237224	0.00427872	0.00233949	0.00020767	0.00021121	0.000162993
MALEAMATE	8.33e-06	8.36e-06	5.17e-06	1.35e-06	1.09e-06	1.3e-06
MALEATE	9.22e-06	2.27e-05	1.52e-05	1.67e-05	1.77e-05	1.17e-05
MALEIMIDE	2.73e-05	2.97e-05	2.85e-05	4.8e-06	6.24e-06	5.23e-06
MANNITOL	1.12e-05	1.54e-05	3.01e-05	3.24e-05	3.79e-05	3.26e-05
Mesaconic acid	0.000511913	0.000650225	0.000246719	2.2e-05	2.61e-05	9.31e-06
METHIONINE SULFOXIDE	0.000107031	0.0001341	0.00019158	6.81e-05	6.04e-05	6.49e-05
METHIONINE	0.00274382	0.00262747	0.00353585	0.00214436	0.00208352	0.00184729
METHYLTHIOADENOSINE	0.0120145	0.00875385	0.0070855	0.0245811	0.0236924	0.0227067
MEVALOLACTONE	3.95e-07	5.89e-07	3.56e-07	4.59e-07	9.21e-07	6.05e-07
MEVALONATE	1.27e-05	1.22e-05	1.79e-05	4.48e-05	3.98e-05	2.87e-05
Murideoxycholic Acid	1.69e-06	2.74e-06	4.76e-06	1.02e-05	8.62e-06	6.49e-06
N-a-Acetyl-L-arginine	3.78e-05	3.65e-05	3.12e-05	4.23e-05	4.49e-05	4.28e-05
N-ACETYLALANINE	0.000364221	0.000642186	0.000477646	5.41e-05	4.81e-05	3.83e-05
N-ACETYLASPARAGINE	4.22e-05	4.08e-05	3.89e-05	3.76e-05	4.05e-05	3.97e-05
N-ACETYLASPARTATE	0.037572	0.0303685	0.0318718	0.00889645	0.00940142	0.00809014
N-ACETYLASPARTYLGLUTAMATE	0.00293872	0.00186188	0.00112233	0.00150071	0.0013937	0.00127803
N-ACETYLCYSTEINE	0.000386874	0.000663123	0.000510612	0.000268802	0.000304041	0.0002705
N-ACETYLGLUCOSAMINE	1.78e-06	1.76e-06	2.04e-06	2.05e-06	1.4e-06	1.22e-06
N-ACETYLGLUTAMATE	0.00633736	0.00868429	0.00577337	0.00508852	0.00632927	0.00528117
N-ACETYLGLYCINE	1.41e-05	1.98e-05	2.21e-05	1.84e-05	1.46e-05	1.11e-05
N-ACETYLLEUCINE	9.16e-05	7.75e-05	7.67e-05	2.22e-05	1.86e-05	1.97e-05
N-ACETYLMETHIONINE	0.00493138	0.00845924	0.00455066	0.000370925	0.000428119	0.000380256
N-ACETYLNEURAMINATE	0.000984311	0.00107868	0.00106794	0.00729051	0.00788413	0.00589131
N-ACETYLORNITHINE	0.000269496	0.000153297	0.000214412	0.000120941	0.000100221	9.36e-05
N-ACETYLPHENYLALANINE	3.15e-05	1.7e-05	1.88e-05	1.13e-05	8.17e-06	8.07e-06
N-ACETYLTRYPTOPHAN	1.72e-05	7e-06	5.51e-06	9.91e-06	9.53e-06	7.26e-06
N-ALPHA-ACETYLLYSINE	8.8e-06	1.08e-05	1.37e-05	1.48e-05	1.13e-05	8.75e-06
N-FORMYL-L-METHIONINE	0.000496952	0.000683927	0.000605788	6.03e-05	6.13e-05	5.41e-05
N-METHYLGLUTAMATE	8.02e-06	1.05e-05	1.36e-05	1.39e-05	1.22e-05	1.11e-05
N,N-DIMETHYLARGININE	0.00380249	0.00345179	0.00297064	0.00370657	0.00314263	0.00308144
N,N,N-TRIMETHYLLYSINE	5.73e-06	5.51e-06	5.91e-06	7.14e-06	6.55e-06	5.46e-06
N1-ACETYLSPERMINE	2.37e-06	4.57e-06	3.1e-06	6.04e-06	6.4e-06	5.59e-06
N6-(DELTA2-ISOPENTENYL)-ADENINE	0.00381728	0.00283058	0.00320362	0.00135852	0.00118639	0.00104905
NAD+	0.0354656	0.036756	0.0305298	0.0281807	0.0210514	0.0147369
NERVONATE	1.62e-09	1.76e-09	4.3e-06	2.21e-09	2.19e-09	1.95e-09
NICOTINAMIDE HYPOXANTHINE DINUCLEOTIDE	0.000808504	0.000540544	0.000721742	9.94e-05	9.56e-05	0.00011211
NICOTINAMIDE MONONUCLEOTIDE	6.52e-05	4.9e-05	5.75e-05	3.55e-05	3.56e-05	3.04e-05
NICOTINAMIDE	0.00125719	0.0013792	0.00131237	0.00134181	0.00157213	0.00129039
NICOTINATE	5.17e-08	3.54e-07	1.91e-07	2.6e-07	2.19e-09	3.51e-07
NORADRENALINE	2.1e-05	2.39e-05	2.15e-05	4.44e-05	3.49e-05	3.31e-05
O-ACETYLCARNITINE	5.59e-05	9.95e-05	9.44e-05	0.000248987	0.000233444	0.000225788
O-ACETYLSERINE	0.00200079	0.00172332	0.00211954	0.00167573	0.00203911	0.0014671
O-Succinyl-L-carnitine	1.78e-05	2.15e-05	2.13e-05	2.28e-06	1.22e-06	1.32e-06
octanoylcarnitine	1.4e-05	1.92e-05	2.07e-05	7.8e-06	7.03e-06	6.44e-06
OLEATE	1.26e-05	1.56e-05	1.9e-05	3.14e-05	2.71e-05	2.69e-05
Oleoyl-L-carnitine	1.01e-05	2.9e-05	2.52e-05	5.02e-05	5.02e-05	3.8e-05
OPHTHALMATE	1.3e-05	1.14e-05	1.05e-05	7.94e-06	8.7e-06	4.55e-06
OXIDIZED GLUTATHIONE	0.113353	0.0828465	0.116895	0.232078	0.243052	0.35655
OXOADIPATE	1.54e-06	1.06e-06	6.12e-07	2.77e-06	1.19e-06	3.32e-06
OXOGLUTARATE	1.39e-05	1.88e-05	1.56e-05	1.06e-05	9.66e-06	6.75e-06
OXOPROLINE	0.0319115	0.0391823	0.0290646	0.0274242	0.026463	0.0232643
P-OCTOPAMINE	1.62e-09	1.11e-07	9.34e-08	2.01e-07	1.92e-07	1.34e-07
PALMITOYLCARNITINE	4.78e-06	5.69e-05	2.83e-05	1.8e-05	2.86e-05	2.36e-05
PANTOTHENATE	0.0553081	0.0641148	0.0569489	0.00670872	0.00753288	0.00699396
PHENYLALANINE	0.0178734	0.0207058	0.0182196	0.0216739	0.0213122	0.0196137
PHENYLETHANOLAMINE	2.8e-05	4.19e-05	3.52e-05	4.67e-05	4.8e-05	4.62e-05
PHENYLLACTATE	0.000364785	0.000293156	0.000344571	3.51e-05	3.3e-05	2.18e-05
PHOSPHOCREATINE	0.00254826	0.00180637	0.00341918	5.29e-06	3.03e-06	2.82e-06
PHOSPHOENOLPYRUVATE	2.47e-05	3.98e-05	1.6e-05	2.21e-09	2.19e-09	1.95e-09
PHOSPHORYLCHOLINE	0.000632772	0.00150651	0.00123162	0.000898153	0.00089656	0.000807872
PHOSPHOSERINE	1.58e-05	2.04e-05	2.12e-05	7.42e-06	5.87e-06	5.54e-06
PIPECOLATE	2.05e-05	1.88e-05	2.36e-05	1.21e-05	1.29e-05	9.08e-06
PORPHOBILINOGEN-2	2.42e-05	2.44e-05	1.32e-05	4.96e-06	4.78e-06	4.22e-06
PROLINE	0.00709448	0.00431738	0.00513475	0.00309794	0.00327315	0.00265377
PROPIONYLCARNITINE	0.0184546	0.0190124	0.0142545	0.00164738	0.00153522	0.0013561
PROPIONYLCHOLINE	4.19e-07	8.19e-07	2.72e-07	4.44e-07	2.76e-07	3.4e-07
PTERIN	4.02e-05	6.44e-05	6e-05	3.39e-05	3.15e-05	2.66e-05
PUTRESCINE	1.58e-07	2.54e-07	6.92e-08	6.61e-07	3.35e-07	5.93e-07
PUTRESCINE-NH3	1.02e-05	7.36e-06	5.73e-06	1e-05	1.03e-05	7.74e-06
PYRIDOXAL-PHOSPHATE	5.54e-05	6.87e-05	6.38e-05	0.000160233	0.000188093	0.000131025
PYRIDOXINE	1.9e-05	5.16e-05	3.84e-05	9.37e-05	8.64e-05	9.27e-05
PYROGLUTAMATE	0.00110569	0.00128272	0.000926334	0.00154605	0.00156314	0.00135158
Pyrroline-5-carboxylate	2.61e-05	1.94e-05	2.48e-05	9.11e-06	1.01e-05	7.04e-06
PYRUVATE	0.000152339	0.000129993	0.00014668	1.97e-06	2.81e-06	5.65e-06
QUINOLINATE	2.26e-06	2e-06	3.3e-06	4.53e-06	3.41e-06	3.81e-06
RIBOFLAVIN	6.24e-06	7.46e-06	3.98e-06	0.000304553	0.000257024	0.000174496
S-ADENOSYLHOMOCYSTEINE	0.0146992	0.0145691	0.0151345	0.0212015	0.0266066	0.0189427
S-ADENOSYLMETHIONINE	2.98e-05	3.88e-05	3.14e-05	0.000462268	0.000144043	0.000303444
SALICYLATE	2.27e-06	3.5e-06	2.93e-06	8.27e-07	2.15e-07	1.95e-09
SALSOLINOL	1.02e-05	1.03e-05	1.25e-05	9.73e-06	8.1e-06	6.86e-06
SARCOSINE	0.000166974	0.000181186	0.000137254	0.000180399	0.000180142	0.000155037
SEDOHEPTULOSE-7-PHOSPHATE	4.67e-05	6.35e-05	8.08e-05	0.000119773	9.48e-05	8.17e-05
SERINE	5.97e-06	5.46e-06	7.62e-06	1.19e-05	9.03e-06	7.59e-06
SEROTONIN	1.34e-06	2.65e-06	1.59e-06	3.13e-06	2.87e-06	2.81e-06
Sodium glycochenodeoxycholate	0.000180897	0.000250505	0.000295535	0.00097489	0.000830818	0.000572817
SPERMIDINE	0.00102443	0.0013606	0.00135843	0.00166666	0.00193679	0.00144661
SPERMINE	1.99e-05	2.62e-05	2.3e-05	3.54e-05	2.49e-05	2.27e-05
SPHINGANINE	2.11e-06	2.87e-06	4.29e-06	4.34e-06	1.95e-06	6.15e-06
STEAROYLCARNITINE	1.62e-09	4.55e-06	3.79e-06	8.81e-07	4.56e-06	4.17e-06
SUCCINATE	0.000170488	0.000341873	0.000262163	0.000147742	0.00011572	0.000110815
TAURINE	0.00459697	0.00550573	0.00558438	0.00545744	0.00470704	0.00414629
TETRADECANOYLCARNITINE	1.66e-05	5.13e-05	5.24e-05	2.18e-05	2.27e-05	1.61e-05
THIAMINE MONOPHOSPHATE	4.15e-07	6.67e-07	7.05e-07	6.04e-07	6.3e-07	3.21e-07
THREONINE	1.66e-05	1.94e-05	3.24e-05	1.34e-05	1.97e-05	1.09e-05
THYMIDINE	5.36e-06	1.76e-09	6.46e-07	6.38e-06	5.23e-06	5.9e-06
THYMIDINE-MONOPHOSPHATE	0.000391348	0.000297847	0.000303159	0.000410052	0.000282347	0.000212353
THYMINE	1.62e-09	1.76e-09	1.56e-09	2.61e-06	2.39e-06	1.98e-06
THYROXINE	8.23e-08	1.76e-09	1.56e-09	1.65e-05	3.6e-06	2.42e-06
trans-2-Octenoyl-L-carnitine	1.96e-06	3.26e-06	2.71e-06	1.71e-07	3.64e-08	1.95e-09
TRANS-ACONITATE	0.000144684	0.000182123	0.000169561	5.86e-06	4.32e-06	2.06e-06
trans,trans-Muconic acid	3.71e-06	7e-06	7.95e-06	1.34e-06	8.23e-07	1.71e-06
Traumatic acid	1.62e-09	1.76e-09	1.56e-09	2.21e-09	2.19e-09	2.29e-06
TRIGONELLINE	5.47e-05	7.62e-05	0.000110515	8.44e-05	9.5e-05	6.99e-05
TRIMETHYLAMINE	4.05e-06	4.14e-06	3.84e-06	1.18e-05	1.01e-05	1.03e-05
TRYPTOPHAN	0.0076761	0.0103206	0.0108548	0.00703213	0.00727857	0.00691692
TYRAMINE	2.59e-05	3.93e-05	3.37e-05	4.41e-05	4.68e-05	4.47e-05
TYROSINE	0.0038067	0.00339074	0.00272371	0.00237553	0.00184627	0.00182746
UDPglucuronate	0.0245941	0.0315758	0.0896314	0.00980899	0.000687795	0.00756742
URACIL	1.62e-09	4.42e-06	8.52e-06	2.21e-09	2.19e-09	1.95e-09
URATE	0.000218749	0.000312018	0.000281419	0.00100736	0.00100199	0.000765169
URIDINE	7.24e-05	4.53e-05	5.87e-05	6.81e-05	0.000107197	8.92e-05
URIDINE DIPHOSPHATE GLUCOSE	0.00246066	1.76e-09	0.000852722	0.000167876	2.19e-09	1.95e-09
URIDINE DIPHOSPHATE-N-ACETYLGLUCOSAMINE	0.0161595	1.76e-09	0.00163521	0.00178555	2.19e-09	1.95e-09
URIDINE MONOPHOSPHATE	0.0187772	0.00701503	0.00294354	0.000764261	0.000545372	0.000789468
URSODEOXYCHOLATE	1.65e-06	2.66e-06	3.39e-06	9.48e-06	8.01e-06	5.4e-06
Ursodeoxycholic acid	1.67e-06	1.9e-06	3.09e-06	8.62e-06	7.49e-06	4.96e-06
VALINE	2.91e-05	2.28e-05	2.21e-05	2.54e-05	2.06e-05	1.86e-05
XANTHINE	0.00167572	0.0021232	0.00168757	0.00212089	0.00236362	0.00183666
XANTHOSINE	0.000345729	0.000228521	0.00032661	0.000151114	0.000144451	0.000123724
XANTHOSINE-MONOPHOSPHATE	0.000734481	0.000562837	0.000573848	0.00145364	0.00114667	0.000912635

## Sheet: H460 Ctrl NDI1 DMSO IACS
Compound Name	HCD1	HCD2	HCD3	HCI1	HCI2	HCI3	HND1	HND2	HND3	HNI1	HNI2	HNI3
Group	Ctrl DMSO	Ctrl DMSO	Ctrl DMSO	Ctrl IACS	Ctrl IACS	Ctrl IACS	NDI1 DMSO	NDI1 DMSO	NDI1 DMSO	NDI1 IACS	NDI1 IACS	NDI1 IACS
(3ALPHA,5BETA,7ALPHA)-3,7-DIHYDROXY-12-OXOCHOLAN-24-OIC ACID	1.07e-06	3.72e-06	1.59e-06	5.74e-05	5.31e-05	5.1e-05	3.06e-06	3.01e-06	1.82e-06	1.68e-06	8.66e-07	2.22e-06
1-AMINOCYCLOPROPANECARBOXYLATE	1.97e-05	2.16e-05	2.32e-05	2.34e-05	2.14e-05	1.7396e-05	2.25e-05	1.56e-05	2.04e-05	2.21e-05	2.11e-05	2.302e-05
1-METHYL-L-HISTIDINE	0.000105346	9.53e-05	0.000113346	0.000116776	0.000108935	0.000118422	8.69e-05	9.3804e-05	9.0269e-05	0.000102502	0.000108778	0.000105536
1-METHYLADENOSINE	3.63e-09	5.82e-05	4.79e-09	5.76e-05	5.59e-05	6.04e-09	3.85e-09	2.1e-05	3.06e-05	3.1e-05	3.56e-05	3.41e-05
2-Ethyl-2-hydroxybutyric acid	0.000307595	0.000331115	0.000348858	0.000121407	0.00018476	0.000124388	0.000306098	0.000252231	0.000213544	0.000187597	0.000240702	0.000236277
2-HYDROXY-4-(METHYLTHIO)BUTANOATE	0.000208433	0.000304887	0.000232025	7.03e-05	0.000103154	7.0571e-05	0.000282818	0.000256945	0.000272075	0.000140864	0.000210751	0.000219152
2-HYDROXYBUTYRATE	3.3e-05	2.84e-05	5.19e-05	3.67e-05	6.52e-05	5.57e-05	3.71e-05	3.08e-05	3.41e-05	3.49e-05	2.85e-05	4.15e-05
2-HYDROXYGLUTARIC	8.2513e-05	7.32e-05	0.000193291	4.8e-05	4.58e-05	7e-05	7.92e-05	9.51e-05	9.69e-05	8.93e-05	0.000107743	0.000107551
2-Hydroxyhexadecanoic acid	7.76e-05	0.000141741	9.03e-05	1.08e-06	1.37e-05	6.04e-09	7.05e-05	6.16e-05	9.6634e-05	6.9e-05	6.4086e-05	5.3706e-05
2-Hydroxyhexanoic acid	0.000307155	0.000335675	0.000342059	0.000127561	0.000180261	0.000147778	0.000301342	0.000319641	0.000259933	0.000187081	0.000275744	0.000242202
2-HYDROXYPYRIDINE	6.3e-05	9.17e-05	6.01e-05	7.8e-05	8.64e-05	6.36e-05	0.000100222	0.000123784	8.8622e-05	8.76e-05	9.9194e-05	8.47e-05
2-Hydroxytetradecanoic acid	4.12e-05	1.31e-05	7.52e-05	4.99e-09	5.18e-09	3.15e-06	2.69e-05	7.92e-06	1.6e-05	1.51e-05	8.85e-06	7.14e-06
2-KETOHEXANOIC	0.0010544	0.00236967	0.00100197	0.000401074	0.000631567	0.000450926	0.00122322	0.00179188	0.00179556	0.00141989	0.00189043	0.00182885
2,4-DIHYDROXYPTERIDINE	5.52e-06	3.84e-06	3.79e-06	6.48e-06	8.15e-06	7.82e-06	6.13e-06	4.18e-06	5.02e-06	6.93e-06	5.98e-06	5.86e-06
3-HYDROXYBENZALDEHYDE	4.36e-05	1.62e-05	6.54e-05	4.99e-09	5.18e-09	6.04e-09	4.75e-05	1.48e-05	9.74e-06	9.97e-06	1.09e-05	8.11e-06
3-HYDROXYMETHYLGLUTARATE	0.000161924	0.000129903	0.000137658	8.63e-05	7.85e-05	7.59e-05	0.000153085	0.000156067	0.000139158	0.000158622	0.000142844	0.000141153
3-METHOXYTYROSINE	1.17e-05	1.32e-05	1.03e-05	1.32e-05	9.64e-06	1.21e-05	1.32e-05	1.2e-05	1.0816e-05	1.58e-05	1.22e-05	1.19e-05
3-METHYLADENINE	2.8e-05	6.07e-05	2.36e-05	6.79e-05	6.72e-05	9.84e-05	1.91e-05	4.9701e-05	4.74e-05	4.72e-05	4.27e-05	3.82e-05
3-PHOSPHOGLYCERATE	0.000151209	0.000139486	0.000126869	2.02e-05	1.92e-05	2.24e-05	0.000146344	0.0002571	0.000226163	0.000382533	0.000299324	0.00021963
3-SULFINOALANINE	0.000108607	0.00011546	6.64e-05	6.05e-05	5.6e-05	5.15e-05	8.01e-05	0.000166605	9.99e-05	0.000177033	0.000178777	0.000206265
3,4-Dihydroxyhydrocinnamic acid	0.00254042	0.00131026	0.00317922	0.000181274	0.000244142	0.000187862	0.00280526	0.00112712	0.0012101	0.00083209	0.00102835	0.00110854
3,4-DIHYDROXYPHENYLACETATE	5e-05	7.25e-05	6.24e-05	6.26e-05	7.47e-05	4.75e-05	0.000118864	0.000124106	0.000126934	0.000129128	0.000138427	0.000178983
4-ACETAMIDOBUTANOATE	8.84e-05	8.43e-05	9.87e-05	0.000121978	0.000165158	0.00013599	0.000104434	8.43e-05	9.69e-05	8.91e-05	8.6e-05	0.000100297
4-ACETYLBUTYRATE	0.00080157	0.00233645	0.000852974	0.000334075	0.00057201	0.000321649	0.00101101	0.0016623	0.00162017	0.00114437	0.0016714	0.00151044
4-GUANIDINOBUTANOATE	0.00149843	0.00121292	0.00145978	0.00114574	0.000993907	0.00119461	0.00127958	0.00122053	0.00116759	0.00138228	0.00132782	0.00131689
4-Hydroxyphenyl-2-propionic acid	0.00232099	0.00022851	0.00231806	3.53e-05	3.59e-05	4.89e-05	0.00150686	0.000292298	0.000235698	0.000288387	0.000258459	0.000275665
4-PYRIDOXATE	5.45e-05	4.33e-05	7.88e-05	9.33e-05	9.61e-05	0.000104713	4.3e-05	4.43e-05	4.27e-05	5.3e-05	5.32e-05	4.49e-05
5-AMINOLEVULINATE	0.00165197	0.00186396	0.00151068	0.00127451	0.00146898	0.00109986	0.00168955	0.00157667	0.00161326	0.00227736	0.00185501	0.00202659
5-Aminolevulinic acid	0.000270269	0.000277073	0.00022465	0.000214488	0.000251548	0.000168434	0.000261828	0.000236261	0.000252578	0.000314232	0.000269727	0.000322092
5-Aminopentanoic acid	1.1243e-05	1.15e-05	1.39e-05	2.24e-05	2.09e-05	3.54e-05	1.41e-05	1.26e-05	1.28e-05	7.23e-06	1.19e-05	1.79e-05
5-HYDROXYTRYPTOPHAN	2.54e-05	3.03e-05	2.73e-05	3.88e-05	4.43e-05	5e-05	2.5097e-05	2.73e-05	3.31e-05	3.34e-05	3.094e-05	4e-05
5-Methyluridine	1.7156e-05	3.51e-05	3.85e-05	2.36e-05	4.68e-05	4.6e-05	2.1409e-05	3.02e-05	3.57e-05	2.8e-05	3.2e-05	4.39e-05
5'-DEOXYADENOSINE	5.3e-05	4.13e-09	0.000125893	0.000224172	6.17e-05	0.000527579	2.22e-05	4.5e-06	3.34e-06	2.22e-05	6.84e-06	1.36e-06
6-Phosphonoglucono-D-lactone	3.63e-09	4.13e-09	4.79e-09	4.99e-09	5.18e-09	6.04e-09	3.85e-09	4.27e-09	4.39e-09	4.18e-09	4.54e-09	4.82e-09
7-Hydroxy-3-oxo-Cholest-4-en-26-oic Acid	1.81e-05	2.3e-05	1.9156e-05	1.53e-05	1.74e-05	1.2655e-05	1.86e-05	1.49e-05	1.59e-05	1.24e-05	1.69e-05	1.46e-05
7-METHYLGUANOSINE	8.8e-06	9.6e-06	3.29e-05	3.54e-05	3.62e-05	8.47e-05	8.37e-06	1.15e-05	1.59e-05	1.34e-05	2.1702e-05	7.35e-06
8-HYDROXY-DEOXYGUANOSINE	2.15e-05	0.000230749	5.32e-05	0.00180265	0.000800117	0.00247642	5.05e-05	0.000114338	0.000142362	4.14e-05	0.000151256	0.0001438
ADENINE	0.000610635	0.000742705	0.00066272	0.000794489	0.00109882	0.000807063	0.000421104	0.000759352	0.000607063	0.000682034	0.000705055	0.000817058
ADENOSINE	0.00373427	0.000293146	0.0115865	0.0161886	0.00432712	0.0292413	0.00168701	0.000372699	0.000387999	0.000548754	0.000346513	0.000109894
ADENOSINE 3',5'-DIPHOSPHATE	4.43e-05	1.71e-05	8.41e-06	4.84e-05	3.92e-05	3.04e-05	3.87e-05	1.01e-05	1.87e-05	3.96e-05	1.91e-05	1.48e-05
ADENOSINE 5'-DIPHOSPHATE	5.23e-05	2.7869e-05	2.55e-05	7.89e-05	3.8e-05	4.18e-05	7.31e-05	2.1e-05	2.35e-05	5.25e-05	1.83e-05	4.09e-05
ADENOSINE-MONOPHOSPHATE	0.0011361	0.000316289	0.0021709	0.00646329	0.0131163	0.0116158	0.00136103	0.000313427	0.000399884	0.000510695	0.000462835	0.000499181
ADP-GLUCOSE	0.00705115	0.00432375	0.00461239	0.00245017	0.00166589	0.00157439	0.00943476	0.00518035	0.00353527	0.00489704	0.00371944	0.00282751
AGMATINE SULFATE	8.17e-06	9.89e-06	7.55e-06	6.64e-06	1.14e-05	1.02e-05	9.71e-06	8.62e-06	9.41e-06	1.12e-05	1.2e-05	7.27e-06
ALLANTOIN	0.000197005	0.00019619	0.000200779	0.000225154	0.000286198	0.000236	0.000209972	0.000183665	0.000206728	0.000216875	0.000183624	0.000189842
Allocholic Acid	2.58e-06	2.34e-06	5.03e-06	2.2e-05	9.06e-06	2.61e-05	2.83e-06	2.11e-06	1.24e-06	2.4e-06	6.23e-07	6.44e-07
ALPHA-KETOISOVALERATE	1.78e-05	5.61e-05	2.02e-05	4.99e-09	6.66e-07	6.04e-09	2.45e-05	3.78e-05	3.75e-05	4.11e-05	5.27e-05	2.92e-05
AMINOADIPATE	1.21e-05	1.66e-05	2.08e-05	8.84e-05	8.46e-05	0.000118012	9.46e-06	9.64e-06	1.66e-05	1.08e-05	8.9e-06	7.57e-06
ANTHRANILATE	1.84e-05	7.05e-05	2.42e-05	0.000139885	0.000137526	0.000102719	8.08e-05	5.48e-05	0.000102352	4.42e-05	6.72e-05	0.000117896
ARGININE	0.00809802	0.00877204	0.0103963	0.00722075	0.00933155	0.0084205	0.00732564	0.00872744	0.00798507	0.00790727	0.00977913	0.00861882
ARGININOSUCCINATE	0.000442953	0.000471914	0.000310176	6.99e-05	8.17e-05	5.24e-05	0.000268761	0.000251289	0.000226098	0.000321213	0.000266833	0.000278458
ASPARAGINE	0.000181021	0.000205521	0.000147553	0.000195467	0.000196312	0.000138752	0.000183176	0.000183424	0.000179322	0.000248754	0.000178066	0.000229231
BETA-NICOTINAMIDE ADENINE DINUCLEOTIDE	0.00287915	0.000552388	0.00479849	0.00177247	0.001209	0.00209464	0.00232621	0.00170351	0.00140909	0.00157143	0.000953508	0.00234172
BETAINE	0.00531499	0.00695939	0.00744265	0.00872792	0.00842889	0.00990641	0.00603835	0.00711177	0.00636061	0.00643629	0.00777055	0.00701666
BETAINE ALDEHYDE	0.000190597	0.000181038	0.000210214	0.000207626	0.000199023	0.00023606	0.000164242	0.000198663	0.000179641	0.000189336	0.000191389	0.000203209
BIOTIN	0.000492115	0.000975237	0.000484001	0.000366979	0.000576745	0.000361754	0.00071872	0.000827585	0.000843377	0.000542563	0.000780845	0.000797142
BIS(2-ETHYLHEXYL)PHTHALATE	0.000117367	0.000576065	0.000772555	4.15e-05	0.000735422	0.000396365	0.000394967	0.000766365	0.000465931	0.000557111	0.0005316	0.00073733
Butyrylcarnitine	0.00450575	0.00986191	0.00434707	0.00118766	0.00180387	0.000877612	0.0103393	0.0122994	0.0129266	0.00824537	0.0117514	0.0148494
CARNOSINE	6.45e-05	6.05e-05	7.0576e-05	0.000115325	0.000112431	0.000121401	5.63e-05	7.7448e-05	6.24e-05	5.91e-05	8.51e-05	7.27e-05
CDP-ETHANOLAMINE	0.00252015	0.00158491	0.00258265	0.00854223	0.00785737	0.00755571	0.00229984	0.00199634	0.00212934	0.00226562	0.00177044	0.00175517
Chenodeoxycholic acid	2.06e-05	2.73e-05	2.46e-05	4.64e-05	4.26e-05	3.8e-05	2.34e-05	1.8439e-05	2.17e-05	1.96e-05	1.8e-05	1.73e-05
CHOLATE	2.65e-06	2.42e-06	5.34e-06	2.23e-05	9.15e-06	2.62e-05	2.9e-06	2.2e-06	1.33e-06	2.48e-06	7.13e-07	7.42e-07
Cholic acid	2.6e-06	2.43e-06	5.25e-06	2.2235e-05	9.06e-06	2.61e-05	2.87e-06	2.08e-06	1.24e-06	2.4e-06	6.23e-07	7.78e-07
CIS-4-HYDROXY-D-PROLINE	0.000270775	0.000277498	0.000224836	0.000214937	0.000252224	0.000166938	0.000261998	0.000234717	0.000250496	0.000314708	0.000270181	0.000322771
cis-ACONITATE	0.000167181	0.000247001	5.16e-05	5.33e-05	7.21e-05	6.75e-05	0.000209675	0.0002679	0.000224129	0.000201476	0.000267046	0.000246801
CITICOLINE	2.61e-05	2.58e-05	2.6915e-05	0.000324638	0.00027811	0.000269897	3.24e-05	3e-05	3.01e-05	2.6e-05	2.43e-05	2.22e-05
CITRAMALATE	1.38e-05	7.12e-06	3.17e-07	1.56e-05	1.63e-05	1.15e-05	8.9e-06	5.1e-06	8.79e-06	9.05e-06	5.76e-06	8.03e-06
CITRATE	0.0130405	0.0199807	0.0105569	0.0045824	0.00581365	0.00515082	0.0184204	0.0163182	0.0187431	0.0157971	0.0207266	0.0185753
CITRULLINE	0.000105428	0.000112245	0.000105665	0.000113768	0.000140573	0.000101201	0.000101654	0.000109938	9.62e-05	0.000129941	0.000111337	0.000116438
CREATINE	0.104687	0.127504	0.123478	0.127541	0.138315	0.133268	0.117643	0.126523	0.124607	0.127189	0.127698	0.127183
CREATININE	0.0121246	0.0118329	0.0137034	0.0158366	0.0151106	0.0155473	0.0138659	0.0106728	0.0126563	0.0124996	0.0104997	0.0118108
Cyclic ADP-ribose	0.0251137	0.0319831	0.0115667	0.0189814	0.0141788	0.0050456	0.0166677	0.0182206	0.0142379	0.0319904	0.0101767	0.0114764
CYS-GLY	0.000189651	0.000189264	0.000275078	0.000308458	0.000387079	0.00022986	0.000367151	0.000169398	0.000292389	0.000245855	0.000186452	0.000249369
CYSTEINE	3.5954e-05	6.87e-05	3.51e-05	7.18e-05	7.22e-05	5.2e-05	3.67e-05	6.49e-05	7.19e-05	7.66e-05	7.74e-05	5.66e-05
CYTIDINE 2',3'-CYCLIC PHOSPHATE	9.95e-06	4.23e-06	6.15e-06	4.82e-05	3.86e-05	4.57e-05	6.07e-06	5.95e-06	6.49e-06	4.59e-06	6.95e-06	4.61e-06
CYTIDINE MONOPHOSPHATE	9.51e-05	0.000107488	0.000112543	0.000183428	0.000134548	0.000184042	0.000163947	0.000114895	0.000122869	0.000115177	9.99e-05	0.000108157
CYTOSINE	0.000151933	0.000223445	0.000303195	0.00169901	0.00237492	0.00262544	0.00015965	0.000273017	0.000266828	0.000164753	0.000250763	0.000239508
D-RIBOSE 5-PHOSPHATE	9.12e-05	5.75e-05	6.62e-05	3.21e-05	2.46e-05	9.2e-06	0.000145629	7.62e-05	9.1e-05	0.000117961	9.68e-05	0.000188665
decanoylcarnitine	6.73e-05	5.2084e-05	3.58e-05	2.14e-05	1.39e-05	1.32e-05	8.42e-05	0.000137163	0.000115556	6.4928e-05	0.000106313	6.9583e-05
DEOXYADENOSINE	5.24e-05	4.13e-09	0.000122988	0.000223559	5.98e-05	0.000505893	2.22e-05	3.78e-06	2.14e-06	2.19e-05	5.77e-06	1.09e-06
DEOXYADENOSINE MONOPHOSPHATE	2.05e-05	1.51e-05	3.21e-06	0.000171894	0.000109787	8.93e-05	1.85e-05	1.22e-05	9.35e-06	2.16e-05	1.62e-05	2.24e-05
DEOXYCARNITINE	0.0061354	0.00731253	0.00803635	0.00640107	0.00839103	0.00623861	0.00841128	0.00693032	0.00940001	0.00746955	0.00694316	0.00716464
DEOXYCHOLATE	2.04e-05	2.73e-05	2.49e-05	4.62e-05	4.2436e-05	3.78e-05	2.34e-05	1.82e-05	2.16e-05	1.96e-05	1.78e-05	1.72e-05
Deoxycholic acid	2.03e-05	2.74e-05	2.48e-05	4.64e-05	4.24e-05	3.77e-05	2.35e-05	1.8e-05	2.15e-05	1.95e-05	1.7992e-05	1.9e-05
DEOXYGUANOSINE	3.63e-09	4.13e-09	3.17e-07	3.12e-05	1.02e-05	6.12e-05	3.85e-09	4.27e-09	4.39e-09	4.18e-09	4.54e-09	4.82e-09
DEOXYGUANOSINE-MONOPHOSPHATE	0.000683561	0.000203886	0.00239408	0.00639477	0.016207	0.00719456	0.000828016	5.21e-05	0.000404953	0.00058075	0.000387964	9e-05
DEOXYURIDINE	8.58e-05	1.93e-05	0.000155568	6.51e-06	4.34e-06	1.19e-05	7.82e-05	2.42e-05	2.39e-05	2.32e-05	2.1e-05	1.4e-05
DEOXYURIDINE-MONOPHOSPHATE	0.000257905	0.000271104	0.000367069	7.23e-05	0.000105735	7.53e-05	0.000594643	0.000151909	0.000182369	0.000205466	0.000184275	0.000425262
DIAMINOPIMELATE	3.73e-05	1.48e-05	3.99e-05	7.97e-05	5.83e-05	9.81e-05	2.34e-05	6.49e-06	1.89e-05	2.5e-05	7.43e-06	8.73e-06
DIETHANOLAMINE	2.15e-07	3.73e-06	4.79e-09	7.41e-05	8.16e-05	6.48e-05	1.11e-05	1.76e-06	1.06e-05	4.88e-06	1.37e-05	5.77e-06
DIHYDROURACIL	1.63e-05	2.76e-05	2.23e-05	1.45e-06	4.01e-06	5.15e-06	8.41e-06	3.32e-05	8.36e-06	2.73e-05	4.6103e-05	3.3477e-05
DL-2-AMINOCTANOATE	3.63e-09	6.41e-06	5.36e-07	4.99e-09	5.18e-09	6.04e-09	2.33e-06	3.68e-06	1.79e-06	2.86e-07	3.48e-06	3.09e-06
DOCOSAHEXAENOATE	0.000647611	0.000575037	0.000991031	0.000384253	0.000447381	0.000531118	0.000688538	0.000557769	0.000531736	0.000598139	0.000519059	0.000528724
DOPAMINE	4.12e-05	5.15e-05	5.11e-05	1.65e-05	1.71e-05	2.12e-05	4.07e-05	4.9e-05	3.94e-05	4.3611e-05	4.74e-05	4.02e-05
EICOSAPENTAENOATE	0.000186845	0.000123414	0.000255607	8.77e-05	9.74e-05	0.000110611	0.000162869	0.000121042	0.000116514	0.000174771	0.000111606	8.91e-05
ETHANOLAMINE PHOSPHATE	5.37e-06	7.21e-06	6.95e-06	1.15e-05	1.061e-05	8.65e-06	8.39e-06	8.93e-06	7.13e-06	7.39e-06	5.3e-06	7.57e-06
ETHYLMALONATE	1.63e-05	4.13e-05	1.22e-05	1.92e-05	2.68e-05	5.82e-06	2.8644e-05	2.14e-05	2.9748e-05	2.07e-05	2.83e-05	4.33e-05
FAD	0.000283006	0.000549347	0.000179116	0.000338709	0.000263749	0.000374972	0.000441059	0.000786046	0.000731502	0.00018017	0.000387904	0.000837452
FOLATE	0.000197304	0.00034703	0.000241669	0.00044483	0.000540522	0.00044306	0.000291681	0.000306742	0.000358317	0.000223529	0.000306334	0.000301202
Fructose 1,6-bisphosphate	0.00100221	0.000556786	0.000584121	1.41e-05	5.18e-09	7.1e-06	0.00127775	0.000855124	0.000752202	0.000658897	0.000760309	0.000598298
FUMARATE	4.29e-06	2.22e-05	9.27e-07	4.44e-06	1.12e-05	7.49e-06	6.77e-06	9.56e-06	1.17e-05	1.09e-05	1.3e-05	1.59e-05
GLUCONATE	0.00140955	0.0015338	0.00134597	0.00255281	0.00210548	0.00176486	0.00160942	0.0014615	0.00147951	0.00188891	0.00162472	0.00179125
GLUCURONATE	5.96e-06	4.86e-06	3.03e-07	3.39e-06	3.11e-06	6.04e-09	3.14e-06	2.52e-06	4.16e-06	2.32e-06	3.6e-06	4.2e-06
GLUTAMATE	0.0154509	0.015511	0.0165736	0.0160434	0.0183101	0.0176352	0.014803	0.0152686	0.0156817	0.0159316	0.0157354	0.0156621
GLUTAMINE	2.38e-05	3.94e-05	2.1e-05	0.00269531	0.00292889	0.00193382	1.52e-05	2.85e-05	3.37e-05	5.52e-05	3.63e-05	3.55e-05
GLUTARATE	3.63e-09	4.13e-09	4.79e-09	4.99e-09	9.55e-06	6.04e-09	2.25e-05	3.23e-05	3.01e-05	2.5e-05	2.57e-05	3.82e-05
GLUTARYLCARNITINE	0.000724708	0.000620139	0.000796535	4.68e-05	7.33e-05	0.00011482	0.000273393	0.000816155	0.000848757	0.000597427	0.000458884	0.000642015
GLUTATHIONE REDUCED	0.0481976	0.0429918	0.0703209	0.076208	0.0647543	0.0782385	0.0479521	0.0416065	0.0451885	0.0542023	0.0487989	0.0519399
GLYCERALDEHYDE 3-PHOSPHATE	0.000645136	0.000296425	0.000255349	2.61e-05	4.22e-05	2.49e-05	0.000338158	0.000661913	0.000425674	0.0005367	0.000834184	0.00049829
GLYCERATE	0.000142109	5.3592e-05	0.000182234	3.56e-05	3.87e-05	4.38e-05	0.000114861	7.2553e-05	9.11e-05	8.93e-05	6.36e-05	5.45e-05
GLYCEROL 3-PHOSPHATE	0.000102605	0.000122167	9.19e-05	3.86e-05	3.08e-05	3.08e-05	0.000184841	0.000173821	0.000201722	0.000303445	0.000247466	0.000273189
GLYCEROPHOSPHOCHOLINE	0.0204306	0.0213229	0.0186293	0.00933214	0.0113176	0.00792551	0.0239833	0.0251217	0.0232832	0.0213353	0.0249814	0.0215791
GLYCOCHENODEOXYCHOLATE	0.00119145	0.00081219	0.00172745	0.00265579	0.00146167	0.00263791	0.00132884	0.000685713	0.000738333	0.000665645	0.000654348	0.000588986
GLYCOCHOLATE	0.000119689	0.000219291	0.000231836	0.000298543	0.000347461	0.000296463	0.000210335	0.000223146	0.00022432	0.000195	0.000194829	0.000194497
Glycocholic acid hydrate	0.000120092	0.000219291	0.000230683	0.000298408	0.000347467	0.000296069	0.000211241	0.000222922	0.000225904	0.000194934	0.000194574	0.000194517
Glycodeoxycholic acid	0.0011904	0.000811783	0.0017274	0.00265441	0.00146069	0.00263541	0.00132775	0.000683091	0.000736567	0.000665025	0.000653858	0.000588422
Glycohyodeoxycholic Acid	0.00118865	0.000808753	0.00172319	0.00264641	0.00145825	0.00262365	0.00131998	0.000683557	0.000734193	0.000661744	0.000647068	0.000584727
Glycolithocholic Acid	4.47e-05	4.17e-05	4.04e-05	0.000101943	0.000106433	8.95e-05	4.03e-05	3.29e-05	4.36e-05	3.38e-05	3.55e-05	3.8e-05
GUANIDINOACETATE	0.000272554	0.000388361	0.00042991	0.000460726	0.000483051	0.000598401	0.000321227	0.000408338	0.000392197	0.000340174	0.000447361	0.000432019
GUANINE	3.63e-09	4.13e-09	4.79e-09	0.00023067	0.000333104	0.000374413	3.85e-09	4.27e-09	4.39e-09	4.18e-09	4.54e-09	4.82e-09
GUANOSINE	1.9601e-05	0.000174106	6.99e-05	0.00217466	0.000914301	0.00366477	4.42e-05	7.74e-05	0.000123789	3.2225e-05	0.000122237	0.000114716
GUANOSINE MONOPHOSPHATE	5.18e-05	0.000116243	0.000524496	0.00426703	0.00815446	0.00539337	0.000103861	6.9e-05	0.000142868	9.59e-05	0.000131918	0.000271827
hexanoylcarnitine	1.0193e-05	2.49e-05	1.5127e-05	2.49e-05	1.8914e-05	2.68e-05	1.6007e-05	2.09e-05	1.94e-05	1.53e-05	2.19e-05	1.84e-05
HEXOSE	7.72e-06	9.52e-06	8.03e-06	7e-06	7.75e-06	3.8e-06	1.08e-05	7.83e-06	1.19e-05	8.76e-06	8.11e-06	9.88e-06
HIPPURATE	0.00113816	0.0021433	0.00118882	0.0017688	0.00227797	0.00172678	0.00168492	0.00185114	0.00175093	0.00117341	0.00161885	0.00178746
HISTIDINE	7.8547e-05	7.93e-05	9.5e-05	0.000109295	0.000118358	0.00010509	7.31e-05	7.18e-05	7.36e-05	8.63e-05	9.5633e-05	0.00010217
HOMOGENTISATE	4.93e-05	7.2e-05	6.08e-05	6.1695e-05	7.51e-05	4.69e-05	0.000118481	0.000123967	0.000125957	0.000127823	0.000137134	0.000177543
HOMOSERINE	0.000146347	0.000133265	0.000104515	0.00018358	0.000178236	0.000169645	0.000132396	0.000120737	0.000122293	0.000172851	0.0001199	0.000139867
HOMOVANILLATE	0.00254092	0.00130857	0.0031791	0.000178733	0.000242646	0.000185843	0.0028043	0.00112551	0.00120834	0.000831175	0.0010274	0.0011066
HYDROXYISOCAPROIC	0.000338169	0.000353522	0.000375367	0.000127742	0.00018438	0.000142353	0.000318545	0.000336399	0.000268287	0.000194399	0.000287594	0.000251059
HYDROXYKYNURENINE	5.08e-06	4.71e-06	6.99e-06	1.18e-05	1.4e-05	1.49e-05	5.13e-06	3.93e-06	4.34e-06	7.67e-06	6.69e-06	3.55e-06
HYDROXYPHENYLLACTATE	0.00254546	0.00131527	0.00318785	0.000187161	0.000249916	0.000195048	0.00280951	0.00113228	0.00121639	0.000836852	0.00103406	0.00111453
Hyocholic acid	2.59e-06	2.29e-06	4.69e-06	2.17e-05	9.23e-06	2.53e-05	2.6e-06	2.16e-06	1.23e-06	2.62e-06	8.89e-07	6.75e-07
HYPOTAURINE	4.39e-06	5.73e-06	3.44e-06	1.14e-05	1.33e-05	7.37e-06	8.54e-06	4.5e-06	6.83e-06	7.32e-06	4.9e-06	5.15e-06
HYPOXANTHINE	3.84e-05	0.00104042	7.9631e-05	0.00701684	0.00779802	0.00453423	0.000185219	0.00012437	0.000228574	5.55e-05	0.000205734	0.000362285
INOSINE	1.6452e-05	0.000668709	3.93e-05	0.00680203	0.00780845	0.00590761	7.22e-05	6.5597e-05	0.000149114	3.4768e-05	0.000121413	0.000239572
ISOCITRATE	0.0159699	0.0276891	0.024861	0.0016698	0.00236328	0.00175595	0.0228748	0.0278233	0.0294151	0.0220067	0.0295593	0.0297538
ISOLEUCINE	0.0017907	0.00536592	0.00584625	0.00271875	0.00700287	0.00718746	0.0022109	0.0054066	0.00558511	0.00420001	0.00588394	0.00618568
Isovalerylcarnitine	0.00128902	0.00417284	0.00122448	0.000202754	0.000269064	0.000251949	0.00543228	0.00630639	0.0075896	0.00484586	0.00824333	0.00946692
KYNURENINE	0.000142079	0.000343214	0.000136279	0.000183151	0.000246595	0.00012512	0.000266632	0.000328043	0.000318404	0.000224006	0.000272996	0.000292129
L-ALANINE	0.000468103	0.000481251	0.000638601	0.000776716	0.000723607	0.000894786	0.000486557	0.000484685	0.00057005	0.000444309	0.00046416	0.000506548
L-CARNITINE	0.0416552	0.042453	0.0521841	0.0479214	0.0442413	0.0568893	0.0375976	0.0471645	0.0430554	0.0452912	0.049257	0.0488377
L-DOPA	8.65e-05	0.000152206	8.76e-05	8.37e-05	8.57e-05	7.01e-05	0.00013535	0.000167529	0.000132568	0.000171705	0.000191702	0.000146495
L-GULONOLACTONE	8.45e-06	7.2e-06	4.99e-06	2.07e-05	1.19e-05	7.57e-06	6.83e-06	9.99e-06	8.75e-06	1.13e-05	1.02e-05	9.03e-06
L-ORNITHINE	0.00171165	0.00153598	0.0015253	0.00240574	0.00228579	0.00198554	0.00152849	0.00137823	0.00145341	0.00172974	0.00147025	0.00168458
Label	Ctrl DMSO	Ctrl DMSO	Ctrl DMSO	Ctrl IACS	Ctrl IACS	Ctrl IACS	NDI1 DMSO	NDI1 DMSO	NDI1 DMSO	NDI1 IACS	NDI1 IACS	NDI1 IACS
LACTATE	0.0027359	0.0031097	0.00175141	0.0050722	0.00689034	0.00636701	0.00264619	0.00259115	0.00276786	0.00331377	0.00299156	0.00335729
Lactoylglutathione	0.0011389	0.0022784	0.000831301	0.00103269	0.00171727	0.000640914	0.00123177	0.00249144	0.00205271	0.00226341	0.00192308	0.00159043
LAUROYLCARNITINE	0.000105586	9.7e-05	8.4e-05	1.0829e-05	7.15e-06	7.26e-06	0.000184866	0.000362184	0.00033146	0.000111476	0.000202615	0.0001145
LEUCINE	0.00491628	0.00542747	0.00752578	0.00674706	0.00973354	0.00931922	0.00555424	0.00606341	0.00644272	0.00602067	0.00716099	0.00622064
LINOLEATE	5.35e-05	2.67e-05	6.44e-05	1.35e-05	1.85e-05	2.58e-05	3.77e-05	3e-05	2.78e-05	3.96e-05	2.8e-05	1.8133e-05
LPC(16:0)	0.00585067	0.00486225	0.0150526	0.00318577	0.00360938	0.00497571	0.00801178	0.00446124	0.00394731	0.00554037	0.00461186	0.00771671
LPC(18:1)	0.00977476	0.00558963	0.0235273	0.00849297	0.00639544	0.0112786	0.0112664	0.0047574	0.00432675	0.0061202	0.00538417	0.00703845
LPE(16:0)	0.000329989	0.000377435	0.000793836	0.000182685	0.00023536	0.000276201	0.000525658	0.000344426	0.00028829	0.000372698	0.000333855	0.000595358
LPE(18:1)	0.00150307	0.00146925	0.00669711	0.000921879	0.00163019	0.00218926	0.00205701	0.00218918	0.00198319	0.00132438	0.00227181	0.00334142
LUMICHROME	3.16e-06	9.92e-06	5.53e-06	8.92e-06	7.1e-06	8.88e-06	3.97e-06	6.96e-06	4.96e-06	3.65e-06	4.75e-06	6.96e-06
LYSINE	2.5e-05	2.73e-05	2.7394e-05	4.43e-05	5.67e-05	4.26e-05	2.76e-05	3.0826e-05	2.402e-05	2.89e-05	3.51e-05	3.04e-05
MALATE	0.000678241	0.000667373	0.000728581	0.00029576	0.000323886	0.000279559	0.000629935	0.000615581	0.000600454	0.000665892	0.000528261	0.000669177
MALEATE	4.37e-06	2.25e-05	1.07e-06	4.51e-06	1.15e-05	6.96e-06	6.68e-06	9.04e-06	1.12e-05	1.06e-05	1.32e-05	1.68e-05
MALEIMIDE	3.6767e-05	4.09e-05	3.6554e-05	1.76e-05	1.07e-05	1.05e-05	4.69e-05	3.46e-05	3.08e-05	6.51e-05	2.99e-05	3.46e-05
MANNITOL	7.76e-05	8.35e-05	0.000112723	0.000140467	0.000129203	0.000173231	0.000104669	0.00012476	0.000114451	0.000103639	0.000116927	0.00011615
METHIONINE SULFOXIDE	0.000104482	0.000123134	0.000116688	9.83e-05	0.000113639	9.64e-05	0.000110393	0.000104194	0.000119939	0.000121984	0.000119706	0.000134157
METHIONINE	0.00469179	0.00437267	0.00463137	0.00781629	0.00845103	0.00803671	0.00398741	0.00468709	0.00487765	0.0055257	0.00480367	0.00470967
METHYLTHIOADENOSINE	0.00142856	0.00512222	0.00119507	0.0109231	0.00960936	0.00768783	0.00201895	0.00635086	0.00632829	0.00230202	0.00490522	0.00551612
MEVALONATE	7.82e-06	8e-06	7.66e-06	1.67e-05	2.71e-05	1.55e-05	1.03e-05	6.3e-06	1.06e-05	1.55e-05	1.28e-05	1.23e-05
N-a-Acetyl-L-arginine	0.000179727	0.000126362	0.000132486	9.95e-05	7.33e-05	9.83e-05	0.000146	0.000155529	0.00015681	0.000208094	0.000137854	0.000148255
N-ACETYLALANINE	0.000601746	0.000822983	0.000705462	0.000529986	0.000404652	0.000413323	0.000548128	0.000670122	0.000580183	0.000690616	0.000754281	0.000710595
N-ACETYLASPARTATE	0.00690064	0.00893022	0.00765322	0.00561242	0.00356704	0.00498473	0.00634703	0.00705488	0.0063351	0.00824967	0.00771805	0.00773665
N-ACETYLASPARTYLGLUTAMATE	0.00172762	0.00131818	0.00134373	0.000887062	0.00121039	0.00109987	0.000976979	0.00123989	0.0012436	0.00110678	0.00141487	0.00131328
N-ACETYLCYSTEINE	0.000102204	8.2623e-05	9.26e-05	0.000121463	0.000144334	9.5e-05	7.53e-05	9.72e-05	7.95e-05	0.000142476	9.13e-05	0.000101508
N-ACETYLGLUCOSAMINE	2.48e-06	8.88e-06	3.81e-06	1.3112e-05	2.6e-05	2.4e-05	6.33e-06	6.62e-06	1.05e-05	5.23e-06	1.29e-05	1.12e-05
N-ACETYLGLUTAMATE	0.00201058	0.00243177	0.00270888	0.0024809	0.00253758	0.00232506	0.00182844	0.00241416	0.00257794	0.00210122	0.00257032	0.00267765
N-ACETYLLEUCINE	1.1659e-05	2.41e-05	9.85e-06	1.86e-06	5.62e-06	2.45e-06	1.77e-05	2.0753e-05	2.5281e-05	1.42e-05	1.78e-05	1.73e-05
N-ACETYLMETHIONINE	0.000816094	0.00161751	0.000719769	0.000307672	0.00034313	0.000300574	0.00109487	0.00102348	0.00117555	0.000871962	0.00115988	0.00174785
N-ACETYLNEURAMINATE	0.0010722	0.00105597	0.00102703	0.000835841	0.000751127	0.000740712	0.000997882	0.00139232	0.00118465	0.00121956	0.00136444	0.00116861
N-ACETYLORNITHINE	0.000425095	0.000582555	0.000576834	0.000961437	0.000951008	0.000973941	0.000647503	0.000564572	0.000759555	0.000501983	0.00048735	0.000547467
N-ACETYLPHENYLALANINE	7.78e-06	8.87e-06	5.29e-06	3.32e-06	3.42e-06	2.55e-06	7.08e-06	5.14e-06	6.61e-06	2.99e-06	6.5e-06	6.89e-06
N-ACETYLPUTRESCINE	8.55e-06	1e-05	1.1489e-05	2.99e-05	2.82e-05	4.81e-05	1.02e-05	7.48e-06	1.5e-05	8.15e-06	8.1e-06	7.25e-06
N-ACETYLSERINE	4.95e-05	0.000104723	5.58e-05	5.61e-05	5.18e-09	6.04e-09	7.01e-05	4.27e-05	6.24e-05	5.66e-05	5.04e-05	5.08e-05
N-ALPHA-ACETYLLYSINE	9.92e-05	6.16e-05	0.000195437	0.000197552	0.000161858	0.000298128	5.05e-05	6.64e-05	6.63e-05	8.82e-05	9.2199e-05	7.71e-05
N-FORMYL-L-METHIONINE	0.000142997	0.000279455	0.0001342	6.27e-05	8.26e-05	5.56e-05	0.000186321	0.000268627	0.000253917	0.000157142	0.000243698	0.000264004
N-METHYLGLUTAMATE	4.66e-05	0.000121689	1.41e-05	0.000252459	0.00020491	0.000163747	2.7672e-05	0.000107268	0.000144493	0.000244801	0.000158971	0.000131607
N,N-DIMETHYLARGININE	0.0017632	0.00130592	0.00258808	0.00588442	0.00371878	0.00796933	0.0044371	0.0011814	0.00261846	0.0012918	0.00115663	0.00154651
N,N,N-TRIMETHYLLYSINE	9.28e-05	0.000103077	8.89e-05	0.000150589	0.00018922	0.000127887	0.000102112	9.81e-05	9.0385e-05	0.000116868	0.000103218	9.7043e-05
N1-ACETYLSPERMINE	1.09e-05	4.45e-06	5.4e-05	0.00140075	0.00133539	0.000925719	3.29e-05	3.17e-06	1.22e-05	4.49e-06	2.95e-06	2.45e-06
NAD+	0.0160761	0.0224936	0.0153145	0.0163248	0.0168526	0.0201877	0.0122758	0.0184577	0.0195997	0.0140443	0.0167551	0.0158947
NICOTINAMIDE MONONUCLEOTIDE	0.000373191	0.000285842	0.000761133	0.000158478	7.36e-05	0.00015443	0.00159194	0.000290794	0.000370623	0.00031833	0.000304913	0.000418574
NICOTINAMIDE	0.000834659	0.000795988	0.00140512	0.00121043	0.00117697	0.00144907	0.00109982	0.000883673	0.000842821	0.00097464	0.000880474	0.000924728
O-ACETYLCARNITINE	0.0149598	0.0236344	0.0236684	0.0313648	0.033125	0.0342042	0.0235479	0.0246236	0.0245879	0.0205452	0.0256008	0.022311
O-ACETYLSERINE	0.00371294	0.00329936	0.00313792	0.00373191	0.00386911	0.00332767	0.0035931	0.00314287	0.0029845	0.0041507	0.00329459	0.00304275
O-PHOSPHOSERINE	2.34e-05	1.45e-05	8.01e-06	9.94e-06	9.71e-06	4.34e-06	2.19e-05	1.47e-05	7.7e-06	2.2e-05	1.21e-05	1.54e-05
O-SUCCINYL-HOMOSERINE	2.08e-05	2.02e-05	1.94e-05	2.33e-05	2.51e-05	1.91e-05	2.36e-05	2.07e-05	2.0968e-05	2.6225e-05	2.19e-05	1.67e-05
octanoylcarnitine	1.07e-05	1.45e-05	9.99e-06	6.7e-06	1.04e-05	1.01e-05	2.64e-05	4.31e-05	4.07e-05	2.64e-05	3.48e-05	3.11e-05
OPHTHALMATE	9.75e-06	1.27e-05	2.97e-05	5.02e-05	3.88e-05	6.63e-05	6.87e-06	8.85e-06	6.53e-06	1.79e-05	1e-05	8.71e-06
OXIDIZED GLUTATHIONE	0.0482295	0.0542986	0.0570236	0.0907494	0.0899516	0.101125	0.0517091	0.0479807	0.0551551	0.0517893	0.0518566	0.0702015
OXOPROLINE	0.0114396	0.011615	0.0071617	0.0260139	0.0251948	0.0152427	0.011618	0.0109959	0.00975172	0.0130981	0.0114201	0.0104333
PALMITOYLCARNITINE	0.000204396	0.0004446	0.000404226	3.37e-05	5.82e-05	4.49e-05	0.000507235	0.00161597	0.00109053	0.000192424	0.00042832	0.00053467
PANTOTHENATE	0.0213716	0.0246292	0.0233193	0.00739348	0.00915685	0.00766356	0.0228151	0.0259852	0.0274269	0.0237737	0.025291	0.0270613
PHENYLALANINE	0.0108069	0.0132389	0.0106581	0.0123825	0.0152987	0.011011	0.0131638	0.0142651	0.0141968	0.0123929	0.0134412	0.0131363
PHENYLLACTATE	0.00232098	0.000228418	0.00231809	3.53e-05	3.58e-05	4.8873e-05	0.00150672	0.000292223	0.000235717	0.000288446	0.000258351	0.000275557
PHOSPHOCREATINE	0.000154664	9e-05	6.12e-05	1.15e-06	1.05e-08	4.48e-07	0.000114956	8.94e-05	8.02e-05	0.000106215	7.05e-05	3.34e-05
PHOSPHORYLCHOLINE	0.00124429	0.00138198	0.00108889	0.00105031	0.00088056	0.000786182	0.00133393	0.00123333	0.00133224	0.00181751	0.00144862	0.00166668
PHOSPHOSERINE	1.88e-05	2.59e-05	1.89e-05	7.56e-06	1.55e-05	1.31e-05	1.9377e-05	2.04e-05	1.97e-05	2.31e-05	2.16e-05	2.31e-05
PIPECOLATE	3.49e-05	6.32e-05	3.36e-05	4.44e-05	3.67e-05	4.37e-05	3.1184e-05	4.96e-05	5.53e-05	4.32e-05	5.66e-05	4.7136e-05
PORPHOBILINOGEN	2.8406e-05	2e-05	3.1481e-05	8.6e-06	8.48e-06	7.64e-06	7.1454e-05	1.42e-05	1.78e-05	1.03e-05	9.03e-06	1.51e-05
PROLINE	0.0140616	0.0150007	0.0138679	0.0120426	0.0122512	0.0107892	0.0131703	0.0139363	0.0122254	0.0164706	0.014922	0.0137058
PROPIONYLCARNITINE	0.0167699	0.0244684	0.0214494	0.00268659	0.00403421	0.00266417	0.022557	0.0234961	0.0229536	0.0207422	0.0236955	0.024285
PROPIONYLCHOLINE	6.48e-05	0.000101081	7.75e-05	4.36e-05	6.72e-05	7.43e-05	0.000116507	0.000123351	0.000107255	6.04e-05	9.5e-05	6.21e-05
PTERIN	8.94e-06	9.29e-06	7.86e-07	2.09e-05	1.41e-05	1.97e-05	6.47e-06	7.59e-06	4.88e-06	8.65e-06	4.32e-06	3.44e-06
PUTRESCINE-NH3	0.000220381	0.000208571	0.000293953	0.000265624	0.000265838	0.000308352	0.000252672	0.000284397	0.000284032	0.000264784	0.000283538	0.000292462
PYRIDOXAL-PHOSPHATE	2.28e-05	2.65e-05	7.59e-05	7.2873e-05	5.48e-05	4.94e-05	2.57e-05	2.13e-05	2.13e-05	3.06e-05	2.46e-05	3.33e-05
PYRIDOXINE	0.000970188	0.00157043	0.00189237	0.00162933	0.00264804	0.00241047	0.00102769	0.00179268	0.00152632	0.00137551	0.00181052	0.00181494
PYROGLUTAMATE	0.0114507	0.0116452	0.00717217	0.0260285	0.0252239	0.0152908	0.0116333	0.0110244	0.00976376	0.0131161	0.0114425	0.0104625
PYRUVATE	6.54e-05	8.64e-05	7.81e-06	2.22e-05	2.66e-05	2.18e-05	8.64e-05	9.08e-05	8.75e-05	9.5e-05	9.5e-05	9.65e-05
RAFFINOSE	4.21e-05	2.41e-05	3.62e-05	3.72e-05	2.58e-05	3.49e-05	2.77e-05	2.26e-05	1.5e-05	2.51e-05	2.48e-05	2.64e-05
S-ADENOSYLHOMOCYSTEINE	0.000443285	0.000691863	0.000214619	0.00147845	0.00175353	0.00145353	0.000201138	0.000967473	0.000830375	0.00120769	0.000769683	0.000733711
S-ADENOSYLMETHIONINE	0.00208925	0.00162841	0.00436195	0.0042748	0.00431659	0.00938357	0.00530591	0.00150892	0.00531502	0.00213744	0.00137532	0.00302754
SALSOLINOL	3.97e-05	4.5e-05	5.47e-05	3.48e-05	4.35e-05	3.65e-05	4.58e-05	6.17e-05	5.29e-05	4.58e-05	5.44e-05	3.9369e-05
SARCOSINE	0.000581459	0.000864324	0.000890639	0.000757541	0.000952145	0.000940589	0.000706649	0.000877433	0.000950488	0.000790232	0.000930025	0.000950827
SERINE	2e-06	1.74e-06	2e-06	4.08e-06	8.02e-06	1.59e-06	2.52e-06	2.18e-06	2.02e-06	4.26e-06	3.1e-06	3.22e-06
Sodium glycochenodeoxycholate	0.00119074	0.000811945	0.0017274	0.00265559	0.00146137	0.00263701	0.00132836	0.000683374	0.000738246	0.000665591	0.000654116	0.000588894
Sodium taurochenodeoxycholate	0.00126404	0.00107925	0.00123958	0.00176458	0.00170599	0.00123638	0.00137505	0.00157852	0.00115176	0.00150596	0.00100647	0.00157651
Sodium tauroursodeoxycholate	0.0014098	0.00157415	0.00128932	0.00183637	0.00179891	0.00126345	0.00142573	0.00184538	0.00117517	0.0015895	0.00111418	0.00162735
SPERMIDINE	0.0325036	0.03595	0.0379139	0.0349566	0.0337457	0.0397006	0.0334497	0.0346444	0.0355431	0.0351668	0.0375213	0.0361801
SPERMINE	0.00785244	0.00512451	0.00522828	0.0168116	0.0124988	0.0151817	0.00996509	0.00598575	0.0080366	0.00896497	0.00794166	0.00575952
SPHINGANINE	3.77e-05	4.81e-05	9.61e-05	2.2155e-05	2.64e-05	4.54e-05	5.32e-05	5.6e-05	4.56e-05	3.11e-05	4.8e-05	6.7227e-05
STEAROYLCARNITINE	1.05e-05	3.04e-05	3.76e-05	8.9e-06	4.66e-06	5.02e-06	0.000149039	0.00019207	0.000131506	6.06e-05	4.56e-05	7.94e-05
SUCCINATE	0.000171151	0.000181649	9.52e-05	0.000297559	0.000325084	0.000316339	0.000441856	0.00038651	0.000423551	0.000548491	0.000507439	0.000601877
TARTRATE	2.47e-05	1.6e-05	9.06e-06	4.79e-06	1.27e-05	1.44e-06	8.96e-06	7.09e-06	1.63e-05	1.07e-05	2.28e-05	8.36e-06
TAURINE	0.00147427	0.00164836	0.00113716	0.00254841	0.0026309	0.00161525	0.00158346	0.00151465	0.00171988	0.00212788	0.00158081	0.00183192
Taurocholic acid sodium salt hydrate	0.000235628	0.000243672	0.000239671	0.000309996	0.000361848	0.000298361	0.000219209	0.000212404	0.000225065	0.000205918	0.000222421	0.000201286
TETRADECANOYLCARNITINE	0.000262481	0.000579211	0.000560325	2.99e-05	4.59e-05	4.88e-05	0.000653899	0.00161692	0.00131569	0.000277493	0.000641238	0.000516371
THIAMINE MONOPHOSPHATE	1.63e-06	2.77e-06	3.83e-06	2.14e-06	6.65e-06	6.7e-06	1.25e-06	1.24e-06	3.13e-06	1.84e-06	4.58e-06	2.89e-06
THREONINE	5e-05	4.43e-05	3.6e-05	7.78e-05	6.71e-05	5.92e-05	5.11e-05	4.23e-05	4.6835e-05	7.61e-05	4.7558e-05	4.5609e-05
THYMIDINE	1.46e-05	4.13e-09	3.38e-05	1.2158e-05	2.46e-06	1.64e-05	3.18e-05	1.16e-06	4.39e-09	4.18e-09	2.69e-06	4.82e-09
TRANS-ACONITATE	0.000182301	0.000293545	0.000288434	2.5971e-05	3.54e-05	2.78e-05	0.000255891	0.000314602	0.000331515	0.000242302	0.000331106	0.000288649
TRIGONELLINE	0.00038754	0.000516652	0.000433896	0.000226257	0.000356584	0.000262654	0.000551377	0.000540156	0.000730111	0.000554618	0.000504461	0.000481009
TRIMETHYLAMINE	1.8126e-05	2.06e-05	2.99e-05	6.73e-05	6.29e-05	6.78e-05	1.76e-05	1.92e-05	1.56e-05	2.22e-05	2.79e-05	2.96e-05
TRYPTOPHAN	0.00168371	0.003632	0.00155777	0.00307201	0.00415546	0.00271838	0.00254941	0.00352111	0.00346716	0.00231948	0.00312684	0.00363989
TYROSINE	0.00426209	0.00459491	0.00299135	0.00544898	0.00593594	0.00521557	0.00380563	0.00409703	0.00356217	0.00402073	0.00363038	0.00325066
URACIL	0.000274603	0.000295974	0.000333672	0.000115613	0.000122499	9.15e-05	0.000225952	0.000233235	0.000248139	0.000235507	0.000273135	0.000258742
URATE	0.000734552	0.000719123	0.000178884	0.00199718	0.0019713	0.00143853	0.000783354	0.000645163	0.0006254	0.000707793	0.000607386	0.000548951
URIDINE	0.000105174	9.56e-05	2.81e-05	0.000173399	0.000165654	0.000189543	9.12e-05	7.83e-05	8.79e-05	0.000106388	9.27e-05	0.000103743
URIDINE 5'-DIPHOSPHATE	0.0321557	0.0236461	0.0355188	0.00466141	0.00579311	0.00609595	0.0379809	0.0240189	0.0262725	0.0264966	0.022366	0.0270934
URIDINE DIPHOSPHATE GLUCOSE	0.0614347	0.0382988	0.0280315	0.000167056	6.13e-05	6.04e-09	0.0372438	0.0404867	0.0452786	0.0386829	0.0363947	0.0309713
URIDINE DIPHOSPHATE-N-ACETYLGLUCOSAMINE	0.179314	0.118264	0.0828396	0.0622324	0.0718131	0.047891	0.102309	0.12618	0.113913	0.115351	0.117683	0.107101
URIDINE MONOPHOSPHATE	0.000827895	0.000346217	0.0035205	0.000269193	0.000377466	0.000401203	0.00095631	0.000376628	0.000597129	0.000551345	0.000371201	0.000911232
VALINE	1.1243e-05	1.15e-05	1.39e-05	2.24e-05	2.07e-05	3.59e-05	1.41e-05	1.28e-05	1.29e-05	7.22e-06	1.19e-05	1.79e-05
XANTHINE	0.00064967	0.00140909	0.00159116	0.00470163	0.00434116	0.0042718	0.00158213	0.00137312	0.00144418	0.00164722	0.00151686	0.00137823
XANTHOSINE	0.000876384	0.001307	0.00126847	0.000290774	0.000233606	0.000380122	0.000520898	0.00040495	0.000555944	0.000631906	0.000620472	0.000605611
XANTHOSINE-MONOPHOSPHATE	1.05e-05	1.82e-05	6.26e-06	1.1171e-05	1.01e-05	2.08e-05	3.47e-05	1.94e-05	3.16e-05	1.47e-05	2.26e-05	3.96e-05

## Sheet: WT UQCRC2 KO LbNOX
Compound Name	C1	C2	C3	E1	E2	E3	M1	M2	M3	WT1	WT2	WT3
group	Cyto-LbNOX	Cyto-LbNOX	Cyto-LbNOX	EV	EV	EV	Mito-LbNOX	Mito-LbNOX	Mito-LbNOX	WT	WT	WT
1-Aminocyclopropanecarboxylate	3.45e-06	3.41e-06	3.65e-06	8.54e-06	9.32e-06	6.74e-06	5.97e-06	7.29e-06	3.65e-06	1.01e-05	1.16e-05	1.15e-05
1-Methyladenosine	2.38e-05	1.48e-05	2.08e-05	1.38e-05	2.59e-05	2.57e-05	1.87e-05	2.44e-05	2.64e-05	1.61e-05	1.57e-05	1.63e-05
1-Methylhistidine	4.22e-06	5.16e-06	8.78e-06	9.57e-06	1.99e-05	1.47e-05	1.05e-05	1.66e-05	1.3e-05	8.98e-06	1.26e-05	1.28e-05
10-undecanoate	2.42e-06	5.19e-06	5.11e-06	5.58e-06	4.53e-06	3.12e-06	5.53e-06	6.8e-06	3.27e-06	2.47e-06	2.75e-06	1.61e-06
2-Aminooctanoate	2.13e-06	3.68e-07	2.22e-09	4.01e-07	1.18e-06	2.53e-06	2.83e-06	2.72e-06	8.5e-07	3.95e-06	4.84e-06	4.7e-06
2-Hydroxy-4-(methylthio)butanoate	1.42e-05	1.46e-05	1.47e-05	3.19e-05	3.8e-05	3.01e-05	3.27e-05	3.38e-05	5.15e-05	0.00011662	0.000137304	0.000127442
2-Hydroxybutyrate	2.2e-05	1.98e-05	2.35e-05	2.74e-05	1.13e-05	1.28e-05	1.37e-05	1.12e-05	1.46e-05	1.29e-05	2.02e-05	1.68e-05
2-Hydroxyglutarate	0.000640788	0.000440045	0.000317496	0.000792972	0.000344036	0.000356549	0.000129311	0.000282536	0.000339405	8.54e-05	8.8e-05	9.69e-05
2-Hydroxyhexadecanoate	5.3e-05	7.57e-05	7.05e-05	8.03e-05	0.000128219	4.7e-05	7.98e-05	0.000167141	9.1e-05	3.7e-05	3.63e-05	3.59e-05
2-Hydroxypyridine	2.31e-05	1.53e-05	8.87e-05	9.03e-06	2.27e-09	7.81e-06	2.16e-09	2.39e-09	5.67e-06	4.58e-05	5.75e-05	5.86e-05
2-Propenoate	8.58e-06	2.06e-05	1.42e-05	4.73e-07	1.17e-05	9.97e-06	2.45e-06	1.74e-06	6.91e-07	2.77e-06	2.13e-06	2.97e-06
2',4'-Dihydroxyacetophenone	3.64e-05	3.69e-05	3.74e-05	2.68e-05	3.32e-05	3.48e-05	3.02e-05	3.55e-05	2.91e-05	2.09e-05	2.49e-05	2.42e-05
3-(2-Hydroxyphenyl)propanoate	3.26e-05	3.58e-05	3.98e-05	3.05e-05	3.77e-05	3.43e-05	3.57e-05	3.81e-05	3.27e-05	0.000205825	0.000232535	0.000214704
3-(4-Hydroxyphenyl)pyruvate	4.35e-05	4.22e-05	4.46e-05	0.000180886	5.22e-05	3.03e-05	6.17e-05	6.87e-05	8.27e-05	6.17e-05	6.47e-05	7.52e-05
3-Hydroxyanthranilate	1.94e-09	2.04e-09	2.22e-09	1.78e-09	2.27e-09	2.12e-09	2.16e-09	2.39e-09	1.9e-09	1e-05	1.13e-05	9.69e-06
3-Hydroxybenzaldehyde	1.16e-05	8.74e-06	1.13e-05	1.78e-09	2.27e-09	6.46e-06	2.16e-09	2.39e-09	1.9e-09	2.01e-05	2.05e-05	2.01e-05
3-Hydroxymethylglutarate	8.8e-05	1.05e-05	0.000247709	7.9e-05	8.7e-05	7.85e-05	0.000118374	0.000130241	0.000115107	0.000158069	0.000187625	0.000172716
3-Hydroxysebacate	6.19e-06	1.19e-05	1.01e-05	3.26e-06	3.85e-06	3.59e-06	9.59e-06	3.69e-06	2.41e-06	3.64e-06	5.61e-06	5.6e-06
3-Methoxytyrosine	1.44e-05	1.77e-05	2.38e-05	1.66e-05	2.49e-05	1.92e-05	2.11e-05	2.03e-05	2.03e-05	2.09e-05	2e-05	2.3e-05
3-Methyl-2-oxovalerate	4.81e-05	2.73e-05	0.000108694	0.00058231	2.27e-09	2.12e-09	2.16e-09	2.39e-09	0.00039926	0.000131309	0.000114136	0.000142594
3-Methyladenine	1.94e-09	2.04e-09	2.22e-09	3.83e-06	3.01e-05	4.43e-05	1.7e-05	1.83e-05	1.36e-06	4.79e-07	2.94e-06	3.96e-08
3-Nitrotyrosine	3.08e-05	9.44e-05	8.27e-05	6.23e-06	2.26e-05	2.08e-05	1.2e-05	4.94e-06	2.18e-06	3.59e-06	5.37e-06	5.23e-06
3-Sulfinoalanine	0.000575015	0.000248063	0.000596238	0.000606276	0.000377964	0.000277227	0.000711329	0.000386173	5.86e-05	0.000165748	0.000152444	0.000175145
3,3-Dimethylglutarate	9.88e-05	0.000130685	0.000135493	8.11e-05	0.0001	8.07e-05	0.000219969	0.000115113	7.77e-05	4.95e-05	5.41e-05	6.64e-05
3,4-Dihydroxybenzoate	5.33e-06	5.65e-06	5.85e-06	4.48e-06	3.04e-06	4.13e-06	7.94e-06	7.2e-06	1.86e-06	1.66e-06	1.17e-06	9.41e-07
3,4-Dihydroxyphenylacetate	5.53e-05	7.73e-05	8e-05	6.79e-05	6.53e-05	5.74e-05	6.14e-05	8.71e-05	9.18e-05	6.82e-05	7.8e-05	0.000129944
4-Acetamidobutanoate	1.97e-05	1.94e-05	2.05e-05	0.000210653	0.000129416	0.000151047	0.000103935	0.00015119	0.000119083	0.000102746	0.000127683	0.000120574
4-Acetylbutyrate	3.16e-05	2.94e-05	4.73e-05	3.26e-05	2.65e-05	3.28e-05	2.7e-05	2.92e-05	3.05e-05	1.79e-05	2.07e-05	1.94e-05
4-Aminobenzoate	5.21e-06	1.05e-05	1.87e-05	1.78e-09	3.92e-06	5.7e-06	2.16e-09	2.39e-09	1.9e-09	2.69e-05	3.04e-05	4.92e-05
4-Guanidinobutanoate	0.00125808	0.00392117	0.00274252	0.000155113	0.00459046	0.00440338	0.00226139	0.00231851	0.000189737	0.00103123	0.000948711	0.00147319
4-Hydroxybenzaldehyde	1.94e-09	2.04e-09	2.22e-09	9.7e-05	2.27e-09	2.12e-09	2.16e-09	2.39e-09	1.9e-09	4.65e-06	1.01e-05	1.97e-05
4-Hydroxybenzoate	5.45e-05	5.59e-05	5.1e-05	6.96e-05	6.42e-05	3.55e-05	0.000115254	7.38e-05	3.63e-05	3.32e-05	3.51e-05	4.27e-05
4-Pyridoxate	2.43e-05	2.18e-05	1.54e-05	2.79e-05	2.64e-05	2.06e-05	1.57e-05	3.68e-05	3.97e-05	5.55e-06	8.21e-06	5.75e-06
4-Quinolinecarboxylate	8.37e-06	1.7e-05	1.56e-05	3.03e-06	4.7e-06	3.85e-06	2.35e-06	4.14e-06	4.15e-06	3.47e-06	4.83e-06	4.12e-06
5-Aminolevulinate	0.000175361	0.000191952	0.000176187	0.000283371	0.000235628	0.000360405	0.000281766	0.000325873	0.000260471	0.000539529	0.000614396	0.000681738
5-Aminopentanoate	3.28e-06	3.79e-06	1.52e-06	2.46e-06	2.25e-06	1.99e-06	2.17e-06	2.87e-06	1.65e-06	5.54e-07	1.38e-06	1.56e-06
5-Methoxytryptophan	9.79e-06	4.62e-06	1.41e-05	1.78e-09	9.41e-06	6.84e-06	5.54e-06	5.07e-06	1.9e-09	3.44e-06	2.66e-06	2.09e-06
5-Methylcytidine	0.000136196	2.04e-09	2.22e-09	1.78e-09	2.27e-09	2.12e-09	2.16e-09	2.39e-09	1.9e-09	1.09e-09	1.18e-09	1.19e-09
5-Methyluridine	1.15e-05	1.18e-05	1.28e-05	9.99e-06	1.01e-05	1.56e-05	1.08e-05	1.42e-05	9.57e-06	1.44e-05	1.63e-05	1.53e-05
5-Valerolactone	8.47e-05	9.36e-05	9.52e-05	7.72e-05	0.000100447	0.000104794	9.74e-05	0.000114175	8.37e-05	4.92e-05	5.8e-05	5.55e-05
6-Carboxyhexanoate	0.000119669	0.000135938	0.00014321	9.66e-05	0.0001148	9.94e-05	0.000222395	0.000139515	9.11e-05	5.92e-05	6.27e-05	7.59e-05
6-Phosphonogluconolactone	2.7e-05	3.64e-05	4.15e-05	7.58e-05	0.000270519	0.000308952	0.00039688	0.000336528	0.000126634	0.000121339	0.000109098	0.000115284
7-Hydroxyoctanoate	7.65e-06	1.64e-05	1.22e-05	9.99e-06	1.11e-05	1.17e-05	1.95e-05	1.51e-05	5.86e-06	5.64e-06	8.98e-06	9.05e-06
8-Hydroxydeoxyguanosine	1.94e-09	2.04e-09	2.22e-09	1.78e-09	2.27e-09	2.12e-09	2.16e-09	2.39e-09	1.9e-09	8.13e-06	1.15e-05	1.18e-05
Acetoin	6.61e-05	7.7e-05	7.03e-05	5.87e-05	5.91e-05	4.64e-05	6.89e-05	6.99e-05	6.41e-05	2.2e-05	2.64e-05	2.8e-05
Acetylcarnitine	0.00966276	0.00793698	0.00721301	0.00878898	0.00522635	0.00584219	0.0121797	0.0162503	0.0146841	0.00634227	0.00865973	0.00829535
Adenine	0.0441657	0.0383775	0.0534043	1.78e-09	0.024913	0.0254416	0.022062	0.0194729	0.00089498	0.0268586	0.0255856	0.0288871
Adenosine	3.68e-07	5.26e-05	3.29e-05	0.000184906	3.34e-05	1.88e-05	0.000114808	0.000164015	0.000159769	1.77e-05	2.65e-05	2.38e-05
Adenosine monophosphate	0.00570252	0.00981562	0.0148073	0.00116619	0.0165942	0.00669155	0.0103932	0.0059447	0.00179371	0.00488635	0.00370105	0.00928751
Adipate	0.000462456	0.000529168	0.000534609	0.000332541	0.000543696	0.000497686	0.000516712	0.000543133	0.000520112	0.000247338	0.000279311	0.000253976
Aicar	1.94e-09	2.04e-09	2.22e-09	0.000170183	0.000221581	0.000264036	6.24e-05	0.000101934	9.19e-05	1.09e-09	1.18e-09	1.46e-05
Alanine	0.00435405	0.00544179	0.00472191	0.00274804	0.00253167	0.00245751	0.00263715	0.00329171	0.0029044	0.00202481	0.00246684	0.00230954
Allantoin	5.03e-05	5.25e-05	5.24e-05	6.07e-05	2.21e-05	2.87e-05	2.49e-05	2.91e-05	6.02e-05	2.93e-05	3.27e-05	2.87e-05
alpha-Ketoisovalerate	3.52e-05	2.95e-05	4.26e-05	5.78e-05	4.24e-06	1.88e-06	8.53e-06	1.25e-05	4.07e-05	3.23e-05	3.11e-05	3.12e-05
Aminoadipate	0.000165246	0.000179215	0.00017371	0.000198092	0.000206021	0.00022777	0.000165289	0.000200183	0.000156725	8.42e-05	9.4e-05	8.13e-05
Anthranilate	4.14e-06	1.77e-05	1.53e-05	3.08e-07	1.74e-05	1.67e-05	1.5e-05	5.54e-06	9.8e-08	0.000184248	0.000153419	0.000258175
Arginine	0.00123034	0.0014287	0.00128431	0.00148535	0.0014968	0.00203589	0.00149379	0.00158829	0.00130078	0.0013086	0.00146912	0.0016346
Argininosuccinate	4.23e-05	4.23e-05	6.27e-05	1.24e-05	2.63e-05	1.84e-05	3.58e-07	1.01e-06	8.75e-07	1.86e-05	2.07e-05	2.15e-05
Ascorbate	0.000207558	0.00019526	0.000535299	7.27e-05	0.000130127	0.000102262	5.21e-05	3.81e-05	5.11e-05	6.55e-05	6.53e-05	7.68e-05
Asparagine	0.000315216	0.000437045	0.000456552	0.000534278	0.00068075	0.00073203	0.000615802	0.000598042	0.000469032	0.000896224	0.00101386	0.00107701
Aspartate	0.000270615	0.000299661	0.000376467	5.74e-05	8.31e-05	8.94e-05	0.00010195	9.74e-05	7.9e-05	0.000245254	0.000231722	0.000258154
Azelate	0.00123838	0.00163926	0.00184939	0.00112009	0.00144311	0.00115052	0.00319189	0.00144848	0.000930453	0.000673627	0.000800747	0.00114887
Benzoate	3.72e-05	2.37e-05	3.11e-05	3.26e-05	1.74e-05	2.33e-05	4e-05	2.34e-05	2.71e-05	1.61e-05	1.71e-05	2.78e-05
Benzyl alcohol	4.32e-06	9.84e-07	2.22e-09	2.04e-06	2.27e-09	3.17e-06	2.01e-06	1.85e-06	2.57e-06	2.45e-06	1.83e-06	7.22e-07
Betaine	0.00103945	0.000676361	0.000359475	0.00120778	0.000522943	0.000773241	0.000744735	0.00212451	0.00231097	0.00126495	0.00166888	0.00170069
Betaine aldehyde	1.43e-05	8.9e-06	1.85e-05	2.71e-05	3.51e-05	1.48e-05	5.55e-06	2.16e-05	1.19e-05	1.2e-05	1.19e-05	1.18e-05
Biotin	0.00085422	0.00096574	0.000809331	0.000939908	0.000327206	0.000334827	0.000291362	0.000350059	0.000622938	0.000503375	0.000537835	0.000558904
Butanoate	4.47e-05	5.03e-05	3.36e-05	3.48e-05	4.52e-05	4.59e-05	3.77e-05	4.69e-05	4.8e-05	2.32e-05	2.9e-05	2.3e-05
Caffeine	1.06e-05	1.2e-05	1.02e-05	1.78e-09	2.27e-09	2.12e-09	1.35e-05	1.06e-05	8.68e-06	5.77e-06	7.92e-06	1.12e-05
Carnitine	0.00659237	0.00499843	0.00411744	0.0106714	0.00704369	0.0068368	0.00428064	0.00741659	0.00535604	0.00491226	0.00480535	0.00522491
Carnitine (3:0)	0.00020008	0.000273858	0.0003298	0.000106591	0.000180634	0.000242094	0.000241799	0.000256923	0.00016773	0.00166067	0.00193368	0.00197533
Carnitine (4:0)	0.0127953	0.0130779	0.0109853	0.00436811	0.00438057	0.00471201	0.00586227	0.0069288	0.00583578	0.00427058	0.00447638	0.00474249
Carnitine (6:0)	0.00122902	0.00131693	0.00108996	0.00022104	0.000204801	0.000252739	0.000161068	0.000152026	0.000137422	4.8e-05	0.000109079	8.01e-05
Carnitine (8:0)	0.000137534	0.000137124	0.000143623	1.66e-05	9.91e-06	2.15e-05	2.16e-09	2.39e-09	1.06e-06	4.56e-06	2.53e-05	1.89e-05
Carnitine (glutaryl)	2.99e-05	2.6e-05	2.78e-05	9.39e-05	3.53e-05	4.18e-05	4.86e-05	5.39e-05	7.37e-05	2.08e-05	2.77e-05	1.8e-05
Carnosine	3.01e-05	3.42e-05	3.36e-05	2.71e-05	2.81e-05	2.96e-05	2.98e-05	3.76e-05	3.11e-05	2.22e-05	2.56e-05	2.13e-05
CDP-ethanolamine	0.000989525	0.00153365	0.00133386	0.000687586	0.000796855	0.00081336	0.000485741	0.000569619	0.000486484	0.000847512	0.000923373	0.0010278
cis-4-Hydroxyproline	7.57e-05	9.93e-05	0.000106318	0.000120737	0.000138211	0.000154118	0.000141447	0.000151312	0.000108281	0.000383582	0.000420474	0.000427345
cis-Aconitate	6.29e-05	4.73e-05	5.9e-05	4e-05	8.1e-05	8.19e-05	7.9e-05	9.5e-05	6.16e-05	0.000377111	0.000386505	0.000424191
Citicoline	6.04e-05	6.85e-05	5.51e-05	0.000760752	2.34e-05	1.95e-05	1.51e-05	3.37e-05	0.000132629	2.62e-06	4.06e-06	5.01e-06
Citramalate	0.000560433	0.000364298	0.000379954	0.000689366	0.000386928	0.000372217	0.000119232	0.000241971	0.000291548	6.48e-05	8.7e-05	8.37e-05
Citrate	0.00599823	0.00599165	0.00727076	0.00522649	0.00854954	0.00874669	0.00844039	0.00928107	0.00649573	0.0397204	0.0446399	0.0452923
Citrulline	5.51e-06	4.59e-06	4.19e-06	9.21e-06	2.83e-06	5.72e-06	5.17e-06	5.01e-06	7.07e-06	5.78e-06	7.25e-06	6.28e-06
Creatine	0.0273225	0.0277527	0.0231804	0.0259843	0.0160465	0.0178095	0.0188612	0.0269204	0.0271438	0.0124472	0.0159361	0.0161548
Creatinine	0.0171211	0.0163801	0.0181516	0.00776303	0.0140018	0.0148714	0.0132095	0.0176475	0.0136603	0.0181606	0.018256	0.019252
Cyclic ADP-ribose	0.013929	0.0169668	0.0119281	0.0188616	0.0133548	0.0162277	0.0140595	0.0193074	0.0183815	0.0146379	0.0199074	0.0191142
Cyclic GMP	2.33e-07	1.06e-05	1.8e-05	6.86e-06	1.68e-05	9.01e-06	1.46e-05	4.41e-06	8.11e-06	1.13e-05	1.8e-05	1.55e-05
Cystathionine	1.99e-05	2.63e-05	2.94e-05	2.48e-05	3.18e-05	3.02e-05	2.19e-05	2.36e-05	1.69e-05	1.45e-05	1.91e-05	1.87e-05
Cysteine	2.31e-06	4.33e-06	2.28e-06	6.76e-06	5.31e-06	3.26e-06	7.68e-06	7.44e-06	5.81e-06	7.05e-06	8.35e-06	7.61e-06
Cytidine	0.00388904	0.00430396	0.00362402	0.00480916	0.00494453	0.00467038	0.00269583	0.00354324	0.00365827	0.00140965	0.00189211	0.00183853
Cytidine monophosphate	0.00117381	0.00151768	0.00181279	0.000807757	0.00173531	0.00126765	0.00150816	0.00137279	0.000902786	0.00259115	0.00258579	0.00257731
Decanoylcarnitine	2.62e-05	2.47e-05	3.02e-05	6.66e-06	1.32e-05	7.61e-06	5.68e-06	7.7e-06	6.66e-06	6.83e-06	1.14e-05	9.64e-06
Decenoylcarnitine	1.33e-05	9.12e-06	1.91e-05	1.78e-09	2.27e-09	2.12e-09	2.16e-09	2.39e-09	1.9e-09	1.09e-09	1.18e-09	1.19e-09
Deoxyadenosine monophosphate	0.000635481	0.000620129	0.000644186	0.000511326	0.000594833	0.000429423	0.000381869	0.000572923	0.000566933	0.000277084	0.000288009	0.000346644
Deoxycarnitine	0.00128688	0.000978694	0.000925947	0.00165435	0.00102611	0.00123017	0.00113552	0.00178283	0.00173991	0.00109207	0.00141744	0.00142329
Deoxycholate	1.46e-05	1.8e-05	1.17e-05	1.23e-05	2.21e-05	1.49e-05	0.000112237	7.41e-05	2.35e-05	5.52e-06	7.18e-06	5.94e-06
Deoxycytidine	3.07e-05	3.51e-05	3.15e-05	3.18e-05	4.77e-05	3.65e-05	3.86e-05	5.65e-05	5.6e-05	1.71e-05	2.34e-05	2.47e-05
Deoxyguanosine monophosphate	0.0191608	0.0308382	0.0343982	0.00356477	0.0247524	0.0204605	0.0303771	0.0192372	0.00625013	0.00925312	0.00942669	0.0105431
Deoxyinosine	2.95e-06	4.12e-06	5.31e-06	7.89e-06	2.39e-05	1.68e-05	2.77e-05	1.73e-05	1.14e-05	1.69e-05	1.59e-05	1.79e-05
Deoxyuridine monophosphate	2.15e-05	2.37e-05	2.25e-05	1.22e-05	1.75e-05	2.15e-05	1.59e-05	1.6e-05	1.33e-05	7.9e-06	1.48e-05	8.56e-06
Diacetyl	3.02e-06	5.72e-06	5.01e-06	5.35e-06	9.83e-07	8.63e-06	2.55e-06	5.24e-06	3.64e-06	2.56e-07	4.53e-06	8.31e-07
Dihydrocaffeate	0.000582253	0.000609918	0.000619683	0.000240234	0.000316708	0.000274215	0.00020899	0.000274937	0.000256548	0.00130543	0.00145434	0.00131229
Dihydroorotate	0.00131326	0.00146487	0.00141278	0.000119762	0.000114512	0.000157663	6.52e-05	8.01e-05	6.06e-05	2.89e-06	2.51e-06	4.2e-06
Docosahexaenoate	0.000174582	0.00017224	5.6e-05	6.13e-05	0.000391304	0.000208158	9.3e-05	0.000374844	4.35e-05	3.56e-05	7.35e-05	2.09e-05
Eicosapentaenoate	1.45e-05	1.81e-05	4.3e-06	3.53e-06	3.66e-05	1.76e-05	4.86e-06	2.71e-05	2.26e-06	5.44e-06	9.89e-06	3e-06
Erythrose 4-phosphate	2.47e-06	5.55e-06	4.79e-06	8.03e-06	1.77e-05	1.86e-05	1.49e-05	2.04e-05	2.44e-05	7.19e-06	1.52e-05	1.27e-05
Ethylmalonate	0.000137554	0.000199109	0.000171373	0.000166354	0.000190091	0.000177571	0.000166608	0.000200484	0.000188718	9.12e-05	0.00010778	0.000117632
FA (16:0)	2.67e-05	3.22e-05	1.94e-05	2.38e-05	4.95e-05	3.27e-05	1.93e-05	4.9e-05	1.46e-05	1.39e-05	1.69e-05	9.12e-06
FA (18:1)	3.93e-05	3.75e-05	1.8e-05	1.63e-05	9.26e-05	5.58e-05	2.35e-05	7.87e-05	1.08e-05	1.86e-05	3.81e-05	1.19e-05
FAD	1.94e-09	9.61e-05	2.94e-05	1.78e-09	2.27e-09	2.12e-09	2.16e-09	2.39e-09	1.9e-09	1.09e-09	1.18e-09	1.19e-09
Folate	0.000581781	0.000550885	0.000521424	0.000593418	0.000549884	0.000488106	0.000301047	0.000730088	0.000754033	0.000291113	0.000326201	0.000310014
Fructose 6-phosphate	0.000541714	0.000872395	0.000998192	0.00244514	0.00282052	0.00321629	0.0036641	0.00310891	0.00252511	0.00241438	0.00300019	0.00280457
Fumarate	0.000138522	0.000108588	0.000115995	7.42e-05	2.93e-05	6.3e-05	2.16e-09	2.39e-09	1.9e-09	2.43e-05	3.83e-05	2.34e-05
Gluconate	0.000206651	0.000123288	0.00012195	0.000570466	0.000168381	0.000170475	0.000144165	0.000252612	0.000461385	0.000209054	0.000227171	0.000219829
Gluconolactone	0.000253839	0.000261111	0.000223132	8.5e-05	3.86e-05	4.12e-05	2.45e-05	4e-05	5.21e-05	1.56e-05	2.29e-05	1.98e-05
Glucosamine 6-phosphate	6.21e-06	7.83e-06	8.82e-06	1.25e-05	9.43e-06	1.63e-05	9.75e-06	1.02e-05	8.03e-06	2.79e-06	4.52e-06	6.31e-06
Glucuronate	4.6e-06	3.47e-06	4.21e-06	4.89e-06	1.27e-05	1.29e-05	1.14e-05	1.98e-05	5.41e-06	3.81e-05	3.05e-05	4.28e-05
Glutamate	0.0117385	0.0121006	0.0134239	0.0218716	0.0256616	0.0253914	0.0180231	0.0204992	0.0159475	0.0110025	0.0131486	0.0130283
Glutamine	0.00223068	0.00315477	0.0028422	0.00435751	0.00483567	0.00484595	0.003538	0.00360581	0.00241388	2.57e-06	4.63e-06	1.79e-06
Glutarate	0.000198424	0.00023701	0.000213372	0.000212093	0.000198655	0.000163574	0.000228063	0.000214727	0.000220228	6.72e-05	8e-05	8.84e-05
Glutathione	0.238229	0.209575	0.188689	0.314867	0.207917	0.180718	0.121338	0.198101	0.305113	0.154453	0.18256	0.190151
Glutathione disulfide	0.16201	0.171616	0.179929	0.0905919	0.146086	0.141622	0.134328	0.150023	0.104744	0.0843791	0.105106	0.0900135
Glyceraldehyde 3-phosphate	4.84e-05	3.81e-05	4e-05	2.41e-05	6.5e-05	2.97e-05	2.95e-05	5.27e-05	4.29e-05	3.48e-05	3.81e-05	5.76e-05
Glycerate	1.26e-05	1.71e-05	1.58e-05	1.15e-05	1.26e-05	1.24e-05	1.12e-05	1.57e-05	1.16e-05	2.02e-05	1.87e-05	2.08e-05
Glycerol 3-phosphate	0.00292483	0.00587734	0.00728667	0.00877549	0.0137261	0.0142258	0.0135164	0.00995029	0.00742717	0.00228239	0.00232154	0.00203607
Glycerophosphocholine	0.0145988	0.0135675	0.0105644	0.0291453	0.0172437	0.0218444	0.0127104	0.0264528	0.0316072	0.00541543	0.00805243	0.00848541
Glycine	5.73e-06	4.5e-06	3.6e-06	2.04e-06	3.23e-06	3.23e-06	3.4e-06	4.03e-06	2.79e-06	6.69e-06	7.71e-06	6.87e-06
Glycochenodeoxycholate	0.000214658	0.000241656	0.000219383	0.000233245	0.000162842	0.000105545	0.000132346	0.000364298	0.000150635	9.04e-05	6.58e-05	9.83e-05
Glycocholate	3.27e-05	3.95e-05	4.27e-05	4.66e-05	5.49e-05	3.51e-05	4.35e-05	6.93e-05	5.47e-05	2.03e-05	2.73e-05	2.58e-05
Glycodeoxycholate	0.000214552	0.000240722	0.000219518	0.000233221	0.00016265	0.000105552	0.000132556	0.000364407	0.000150237	9.03e-05	6.64e-05	9.83e-05
Guanine	0.00102622	0.00105839	0.00106278	0.000434819	0.000768736	0.00109801	0.00185971	0.000858911	0.000517848	0.000413655	0.000509539	0.000474767
Guanosine	3.61e-06	4.14e-06	2.76e-06	0.000109968	2.73e-05	1.9e-05	8.85e-05	0.000105314	0.000146359	4.08e-06	8.25e-06	1.12e-05
Guanosine monophosphate	0.00763993	0.00788011	0.00780304	0.00543886	0.0061827	0.0059679	0.0122188	0.00729985	0.00644836	0.00235014	0.00324086	0.00310382
Gulonolactone	5.12e-05	7.04e-05	7.13e-05	1.16e-05	6.71e-05	6.52e-05	6.44e-05	5.98e-05	3.38e-05	0.000103508	0.000102013	9.97e-05
Hexose	1.21e-05	1.48e-05	7.83e-06	1.23e-05	1.24e-05	1.17e-05	9.12e-06	2.29e-05	1.16e-05	1.74e-05	1.61e-05	1.12e-05
Hippurate	0.00168494	0.0017963	0.00184498	0.000989733	0.00135421	0.00118143	0.00144359	0.00178031	0.00158049	0.00158181	0.00165507	0.00171511
Histidine	2.11e-05	2.67e-05	1.98e-05	4.55e-05	3.44e-05	5.08e-05	4.29e-05	5.21e-05	4.61e-05	3.24e-05	4.03e-05	4.25e-05
Homocysteate	2.83e-07	7.39e-07	1.33e-06	1.27e-06	1.81e-06	1.64e-06	2.36e-06	1.48e-06	1.77e-06	4.22e-06	3.51e-06	3.79e-06
Homoserine	0.000192778	0.000254805	0.00026407	0.00024626	0.000329152	0.00034977	0.000318915	0.000323728	0.000258689	0.00025722	0.000275287	0.000283699
Homovanillate	2.01e-05	1.72e-05	2.05e-05	1.69e-05	2.16e-05	1.48e-05	3.24e-05	2.33e-05	1.19e-05	1.02e-05	7.11e-06	9.58e-06
Hydroquinone	6.26e-06	1e-05	1.19e-05	8.46e-06	1.1e-05	8.15e-06	6.93e-06	4.11e-06	9.99e-06	6.83e-06	8.55e-06	6.15e-06
Hydroxy-isocaproate	1.16e-05	6.83e-06	5.84e-06	7.22e-06	4.21e-06	3.56e-06	7.2e-06	9.88e-06	1.9e-09	5.92e-06	6.75e-06	2.86e-06
Hydroxyphenyllactate	0.000590743	0.000611797	0.00062181	0.000239592	0.00031461	0.000274056	0.000207198	0.000284214	0.000255844	0.00130742	0.00145404	0.00131362
Hypotaurine	1.16e-05	1.5e-05	8.01e-06	1.7e-05	1.1e-05	1.43e-05	1.29e-05	1.99e-05	1.6e-05	2.39e-06	3.4e-06	2.99e-06
Hypoxanthine	0.000111761	0.000112611	0.000108597	0.00384849	0.00568695	0.00566411	0.00412872	0.00437152	0.00329082	3.94e-05	3.15e-05	3.93e-05
Indole-3-carboxylate	1.94e-09	2.04e-09	5.72e-08	1.01e-05	4.45e-06	2.12e-09	2.01e-05	7.88e-06	9.11e-09	1.09e-09	1.18e-09	1.32e-06
Inosine	1.73e-05	2.3e-05	1.68e-05	0.00191738	0.00102552	0.000784552	0.00168827	0.00249884	0.00279671	9.45e-06	1.3e-05	1.75e-05
Inosine monophosphate	0.000250289	0.000210174	0.000201762	0.0207758	0.0498334	0.0246898	0.0149897	0.0222083	0.0173496	3.38e-05	3.53e-05	3.89e-05
Isoleucine	0.00220223	0.00302453	0.00306665	0.0033249	0.00293125	0.00300294	0.00374917	0.00470088	0.00386465	0.00282554	0.00200214	0.00168142
Isovalerylcarnitine	0.000272433	0.000260355	0.000432445	0.000148573	0.000179441	0.000118074	0.000157522	0.000219905	0.000173749	0.00224272	0.00177935	0.00250556
Itaconate	0.000335449	0.000298515	0.000366291	0.000285195	0.000327827	0.000323783	0.000254873	0.000318681	0.00028459	0.000167324	0.000210033	0.000173498
Ketoleucine	0.000164737	0.000111251	0.000253167	0.00102102	1.09e-05	1.09e-05	1.52e-05	1.92e-05	0.000556026	0.00022076	0.000215263	0.000229238
Kynurenine	8.02e-05	7.65e-05	7.03e-05	8.92e-05	7.07e-05	7.58e-05	9.28e-05	9.43e-05	0.000104204	8.59e-05	8.91e-05	9.35e-05
Lactate	0.046585	0.0523746	0.057286	0.0336031	0.0271472	0.0245114	0.0193813	0.022951	0.0300933	0.017753	0.0192743	0.0207098
Lactoylglutathione	0.000222159	0.000223191	0.000217825	0.00283334	0.000831761	0.000997327	0.00067823	0.00143163	0.00176348	0.000614002	0.000388973	0.000656037
Leucine	0.00429527	0.00556856	0.00506388	0.00724557	0.00646412	0.00692201	0.0066562	0.00806697	0.00740114	0.00423349	0.00468651	0.00444694
Linoleate	7.76e-06	6.27e-06	2.11e-06	2.01e-06	1.54e-05	8.2e-06	1.27e-06	1.23e-05	9.17e-07	2.16e-06	3.11e-06	1.43e-06
Lumichrome	1.32e-05	1.81e-05	1.96e-05	1.51e-05	2.3e-05	1.77e-05	1.29e-05	1.39e-05	1.63e-05	1.3e-05	1.82e-05	9.42e-06
Lysine	5.07e-05	4.63e-05	3.35e-05	6.09e-05	5.37e-05	5.44e-05	8.3e-05	0.000110723	9.9e-05	2.34e-05	1.77e-05	1.67e-05
Lyso-PC (16:0)	0.00102601	0.00166404	0.000603364	0.000387524	0.00420586	0.00202371	0.000593342	0.00504848	0.000223094	0.000450795	0.000959946	0.000647178
Lyso-PC (18:1)	0.00245758	0.0043181	0.00120694	0.00260707	0.0228876	0.0112784	0.00422506	0.0146638	0.00163102	0.00257888	0.00534162	0.0028089
Lyso-PE (16:0)	1.91e-05	4.43e-05	2.22e-09	1.78e-09	0.000149245	8.3e-05	2.16e-09	0.000167568	1.9e-09	1.09e-09	1.49e-05	7.06e-06
Lyso-PE (18:1)	0.00115014	0.00175288	0.000233769	0.000761841	0.00326065	0.00294723	0.000845628	0.00555671	0.000425816	0.000381919	0.000763315	0.000471584
Malate	0.00887492	0.0105415	0.0105398	0.00297513	0.00567402	0.00488666	0.00071142	0.000869725	0.000330535	0.00365913	0.00433578	0.00513868
Maleate	0.000135248	0.000108588	0.000113538	7.36e-05	4.64e-05	6.3e-05	3.51e-05	4.61e-05	1.9e-09	2.49e-05	3.84e-05	2.35e-05
Mannitol	0.000134291	0.000135561	0.000131254	0.00023435	0.000254971	0.000244689	0.000395075	0.000426579	0.00034407	0.000105684	0.00013076	0.000102669
Mesaconate	0.000320817	0.000291244	0.000349897	0.000278283	0.000318255	0.000322482	0.000242624	0.00030647	0.000279172	0.000182953	0.000204736	0.000191674
Methionine sulfoxide	7.78e-05	8.92e-05	7.84e-05	0.000104534	0.000115435	0.000122693	0.000129149	0.000143373	0.000126216	7.26e-05	8.94e-05	8.2e-05
Methionine	0.00161268	0.00161968	0.00178249	0.00253001	0.00263538	0.00270944	0.00264348	0.00293863	0.00264278	0.00193728	0.00196395	0.00198756
Mevalonate	7.38e-06	7.77e-06	9.33e-06	1.51e-05	6.18e-06	6.9e-06	7.36e-06	6.24e-06	7.82e-06	3.55e-06	4.8e-06	3.64e-06
N-Acetylalanine	7.96e-05	7.75e-05	9.45e-05	0.00015026	0.000100801	7.91e-05	5.37e-05	7.84e-05	9.23e-05	0.000118887	0.000102138	0.000196729
N-Acetylasparagine	5.47e-06	5.98e-06	4.75e-06	1.23e-05	1.41e-05	1.04e-05	2.41e-05	2.71e-05	1.94e-05	2e-05	2.68e-05	2.74e-05
N-Acetylaspartate	0.00474807	0.0057343	0.00618352	0.00133687	0.00155981	0.00171802	0.00287472	0.003439	0.0024239	0.0299442	0.032213	0.0356348
N-Acetylaspartylglutamate	0.000263022	0.000249157	0.000216684	0.000199705	0.000115414	0.000167433	4.29e-05	7.36e-05	6.9e-05	0.00051337	0.000602153	0.00051996
N-Acetylcysteine	6.47e-06	6.86e-06	5.74e-06	2.13e-05	1.62e-05	1.85e-05	8.48e-06	2.64e-05	3.2e-05	5.49e-05	7.36e-05	6e-05
N-Acetylglucosamine	2.15e-05	3.53e-05	5.59e-05	9.58e-06	9.67e-05	9.99e-05	8.96e-05	6.93e-05	1.2e-05	3.49e-05	3.02e-05	2.98e-05
N-Acetylglutamate	0.000533732	0.000475675	0.000499264	0.00409101	0.00275546	0.00337474	0.00230045	0.00349288	0.00253327	0.00243019	0.00279512	0.00240313
N-Acetylglycine	3.1e-06	2.68e-06	3.1e-06	1.17e-06	2.33e-06	4.32e-06	1.4e-06	1.82e-06	2.22e-06	2.65e-06	2.12e-06	4.24e-06
N-Acetylleucine	2.71e-05	2.66e-05	2.97e-05	2.59e-05	3.17e-05	3.14e-05	3.05e-05	3.77e-05	2.9e-05	3.47e-05	3.64e-05	3.58e-05
N-Acetylmethionine	0.000451134	0.000420625	0.000443102	0.000532312	0.000603799	0.000575381	0.000574893	0.000646956	0.000565966	0.00130537	0.00113174	0.00134745
N-Acetylneuraminate	0.000459653	0.000581124	0.000627568	0.000428381	0.000491933	0.00050432	0.00059999	0.00068792	0.000435324	0.000514724	0.000443159	0.000520159
N-Acetylornithine	5.04e-05	5.73e-05	6.04e-05	7.55e-05	0.000105618	9.51e-05	9.05e-05	9.89e-05	8.1e-05	9.41e-05	9.52e-05	0.000112722
N-Acetylphenylalanine	4e-06	5.47e-06	4.3e-06	5.55e-06	6.6e-06	3.98e-06	7.22e-06	6.69e-06	4.23e-06	6.32e-06	7.17e-06	7.12e-06
N-Acetylputrescine	1.94e-09	2.04e-09	2.22e-09	2.49e-05	2.24e-05	2.71e-05	2.35e-05	3.42e-05	2.26e-05	2.1e-05	1.9e-05	2.65e-05
N-Acetyltryptophan	3.41e-06	7.35e-07	5.04e-07	4.63e-06	7.94e-07	4.01e-07	2.16e-09	2.75e-06	5.39e-06	9.91e-07	1.23e-06	1.15e-06
N-alpha-Acetyllysine	8.61e-06	2.04e-09	2.22e-09	1.05e-05	9.76e-05	2.12e-09	1.09e-05	1.11e-05	8.92e-06	7.34e-06	9.45e-06	1.08e-05
N-Formylglycine	3.06e-06	4.43e-06	3.65e-06	5.6e-06	9.81e-06	5.73e-06	7.08e-06	5.47e-06	3.86e-06	1.7e-06	4.06e-06	2.43e-06
N-Formylmethionine	0.00022398	0.000224757	0.000223674	0.00013766	0.000193594	0.00017818	0.000201915	0.000221238	0.000220474	0.000197945	0.000237687	0.000210708
N-Methylglutamate	2.93e-05	4.2e-05	3.45e-05	2.16e-05	1.91e-05	1.99e-05	1.55e-05	1.59e-05	1.54e-05	5.96e-05	8.21e-05	7.24e-05
N,N-Dimethylarginine	9.97e-05	9.69e-05	7.76e-05	0.000366093	0.000151703	0.000182024	0.000177216	0.000273324	0.000333882	0.000212302	0.000257689	0.000244842
N,N,N-Trimethyllysine	1.01e-05	1.15e-05	2.45e-05	2.57e-05	1.24e-05	1.78e-05	1.18e-05	1.73e-05	2.16e-05	1.08e-05	1.05e-05	1.13e-05
N1-Acetylspermine	1.93e-05	1.74e-05	2.33e-05	1.78e-09	2.27e-09	2.12e-09	3.99e-07	4.11e-07	3.83e-07	3.86e-07	4.54e-07	9.47e-07
NAD+	0.00614473	0.00732767	0.00569191	0.00898135	0.00847652	0.00747465	0.00615404	0.00834501	0.00882349	0.00678671	0.00803214	0.0110166
NADPH	6.31e-05	4.25e-05	9.31e-05	1.78e-09	2.78e-05	1.3e-05	2.49e-05	1.2e-05	1.9e-09	3.89e-05	2.64e-05	3.09e-05
Nicotinamide mononucleotide	0.000838525	0.000619764	0.00146588	0.000283652	0.000958595	0.0016565	0.00146153	0.000474921	0.000127084	0.00286158	0.00092199	0.002159
Nicotinamide	0.00383165	0.00272888	0.0038137	0.00311606	0.00404275	0.00441681	0.00382085	0.00425184	0.00289042	0.00375562	0.00379389	0.00346231
O-Acetylserine	0.000458574	0.000415613	0.000399226	0.000925087	0.000782098	0.00102652	0.000662244	0.000839078	0.00067622	0.000466535	0.000537763	0.000537741
O-Succinyl homoserine	0.0007337	0.000330641	0.000888865	1.78e-09	0.000475171	0.000454611	0.000191482	0.000242716	3.29e-06	0.000276815	0.000146777	0.000148424
O-Succinylcarnitine	1.08e-05	1.16e-05	5.38e-06	6.18e-06	4.53e-06	4.84e-06	1.06e-05	1.18e-05	1.05e-05	1.44e-05	6.31e-06	4.08e-06
Ophthalmate	8.71e-06	1.28e-05	7.96e-06	1.95e-05	2.8e-05	2.64e-05	2.23e-05	2.65e-05	1.42e-05	8.68e-06	7.73e-06	7.96e-06
Ornithine	0.000541147	0.000592362	0.000582468	0.000539004	0.000725727	0.00069818	0.000629126	0.000738744	0.000643982	0.000725396	0.000741934	0.000714144
Oxoadipate	4.03e-06	6.03e-06	8.59e-06	6.85e-06	3.15e-06	4.24e-06	6.03e-06	5.07e-06	3.15e-06	1.13e-06	1.85e-06	8.47e-07
Pantothenate	0.0309258	0.0310089	0.0248607	0.0299532	0.0245493	0.022106	0.0218185	0.0279882	0.0317266	0.0154872	0.0185496	0.0191011
Phenylalanine	0.0119384	0.0112844	0.0103585	0.015875	0.0131717	0.0149825	0.0164942	0.0193448	0.0169873	0.0104977	0.0108175	0.0110664
Phenylethanolamine	2.16e-05	1.7e-05	2.3e-05	1.95e-05	2.03e-05	2.06e-05	2.38e-05	2.95e-05	2.04e-05	1.15e-05	1.25e-05	1.15e-05
Phenyllactate	3.27e-05	3.59e-05	3.99e-05	3.05e-05	3.78e-05	3.44e-05	3.61e-05	3.82e-05	3.28e-05	0.000205952	0.000232934	0.000214567
Phosphocreatine	6.44e-06	1.73e-06	2.19e-06	7.39e-06	6.35e-07	3.67e-07	5.63e-07	2.39e-09	5.48e-07	3.22e-06	7.18e-06	2.68e-06
Phosphoethanolamine	0.000104373	0.000128355	0.000137843	9.28e-05	0.000143756	0.000142823	0.000133465	0.000150678	0.000108556	1.91e-05	2.02e-05	2.36e-05
Phosphorylcholine	0.000452057	0.000401433	0.000334454	0.000565748	0.000350065	0.000491477	0.000417688	0.00073453	0.000716411	0.00142602	0.0015252	0.00178819
Phosphoserine	4.1e-05	4.56e-05	5.05e-05	4.81e-05	6.21e-05	5.73e-05	4.3e-05	4.09e-05	3.64e-05	4.49e-05	4.79e-05	5.95e-05
Pipecolate	0.000164165	0.000416465	0.000287785	3.45e-05	0.000944096	0.00104371	0.00036472	0.00051866	5.57e-05	0.000330312	0.000274102	0.000434017
Proline	0.00507416	0.00565297	0.00556823	0.00510267	0.00521938	0.00569644	0.00488825	0.00568479	0.00498293	0.00630912	0.00696282	0.00739017
Pterin	3.61e-06	8.2e-06	1.17e-05	8.79e-06	6.75e-06	5.01e-06	7.2e-06	4.07e-06	4.75e-06	8.64e-06	8.45e-06	9.93e-06
Putrescine	1.07e-05	9.68e-06	8.36e-06	1.09e-05	1.05e-05	1.76e-05	7.11e-06	1.31e-05	7.32e-06	5.74e-06	5.66e-06	6.51e-06
Putrescine-NH3	1.56e-05	1.63e-05	3.49e-05	4.62e-05	5.36e-05	5.33e-05	5.65e-05	3.34e-05	3.14e-05	3.52e-05	2.23e-05	3.99e-05
Pyridoxal	0.000347105	0.000230942	0.00025783	0.000127853	0.000128068	0.000147264	0.00036295	0.000214491	0.000272744	0.000158794	0.000182846	0.000210942
Pyridoxal phosphate	9.53e-05	0.000104474	9.92e-05	5.75e-05	7.7e-05	7.16e-05	7.26e-05	8.99e-05	8.63e-05	3.87e-05	4.3e-05	5.2e-05
Pyrroline-5-carboxylate	3.8e-06	1.63e-06	8.96e-06	5.68e-06	1.13e-05	6.75e-06	4.58e-06	5.64e-06	5.78e-06	1.2e-05	1.55e-05	1.77e-05
Pyruvate	0.000180216	0.000210757	0.000242883	0.000131382	0.000104456	8.71e-05	8.03e-05	8.18e-05	0.000119321	5.85e-05	6.32e-05	4.61e-05
Raffinose	5.18e-06	4.27e-06	3.88e-06	3.28e-06	5.44e-06	1.97e-06	3.8e-06	5.13e-06	2.27e-06	3.5e-06	3.61e-06	4.59e-06
Riboflavin	6.39e-05	7.36e-05	6.8e-05	5.13e-05	6.03e-05	4.87e-05	5.16e-05	6.23e-05	5.11e-05	2.97e-05	3.26e-05	3.3e-05
Ribose 5-phosphate	0.00120655	0.00171881	0.00283803	0.000653909	0.00250022	0.00255652	0.00272844	0.00163647	0.000534509	0.00298909	0.00282875	0.00285407
S-adenosylhomocysteine	5.13e-05	3.84e-05	5.68e-05	0.000308528	0.000130854	0.00018195	2.94e-05	0.000193546	0.000277212	6.07e-05	9.48e-05	5.36e-05
S-Adenosylmethionine	0.000389915	0.000361528	0.00056735	0.000233826	0.000252421	0.000389892	0.000257808	0.00024803	0.000194384	0.000128028	0.000186749	0.000211812
S-Methylthioadenosine	0.000969224	0.00086804	0.00101899	0.00311835	0.000427109	0.000541339	0.000911214	0.000838095	0.00109301	0.000394683	0.000640381	0.000523052
Salicylate	4.25e-05	3.94e-05	3.16e-05	5.16e-05	4.61e-05	2.37e-05	9.83e-05	4.77e-05	2.44e-05	2.42e-05	2.9e-05	3.34e-05
Sarcosine	2.37e-06	7.52e-06	4.88e-06	1.78e-09	7.67e-08	6.17e-06	2.16e-09	2.39e-09	1.9e-09	3.44e-06	4.72e-06	7.59e-06
Sebacate	0.00015329	0.000201608	0.000208715	0.000149389	0.000165002	0.000129298	0.000338147	0.000194796	0.000128363	7.13e-05	9.74e-05	0.000113674
Sedoheptulose 7-phosphate	2.91e-05	3.27e-05	3.31e-05	0.000680312	0.000663104	0.000676747	0.000642632	0.000674245	0.000647585	3.52e-05	3.46e-05	4.1e-05
Serine	8.78e-05	0.000104116	0.000123857	9.94e-05	0.000105383	0.000123836	2.52e-05	3.19e-05	2e-05	1.89e-05	2.25e-05	1.98e-05
Spermidine	0.00175052	0.00163791	0.00180062	0.00296458	0.00267484	0.00285402	0.00374481	0.00452274	0.00397864	0.00277037	0.0029645	0.00286712
Spermine	0.00037468	0.00030543	0.000357004	0.000192874	0.000200595	0.00016506	0.000192633	0.000261139	0.000200622	0.000443269	0.000535396	0.000437801
Stearate	2.16e-05	1.86e-05	6.3e-06	9.83e-06	4.99e-05	1.98e-05	7.1e-06	6e-05	2.62e-06	3.5e-06	1.03e-05	2.03e-06
Stearoylcarnitine	1.94e-09	2.04e-09	2.22e-09	1.73e-05	0.000111991	6.29e-05	2.16e-09	2.97e-05	1.9e-09	1.09e-09	1.18e-09	1.19e-09
Suberate	0.000418847	0.000511567	0.000548479	0.000347626	0.000472214	0.000398912	0.000719789	0.000485636	0.000339698	0.000213831	0.000244343	0.000278206
Succinate	0.00537267	0.00549977	0.00651622	0.00406709	0.00402701	0.00370221	0.0157376	0.0220519	0.0190495	0.000194696	0.000227957	0.00023846
Tartrate	4.02e-06	1.69e-05	1.15e-05	1.37e-05	9.19e-06	3.29e-06	8.44e-06	1.96e-05	2.31e-06	3.21e-06	1.1e-05	4.9e-06
Taurine	0.0210929	0.0258643	0.0330253	0.0181682	0.0245087	0.0245836	0.0244966	0.0219691	0.0167253	0.0115035	0.01248	0.0124954
Thiamine	4.07e-06	3.88e-06	3.44e-06	1.1e-05	4.09e-06	5.37e-06	6.63e-06	9.12e-06	9.91e-06	4.27e-06	5.45e-06	4.64e-06
Thiamine monophosphate	2.46e-06	3.18e-06	3.11e-06	2.13e-07	2.56e-06	3.22e-06	3.07e-06	3.54e-06	1.29e-07	4.68e-06	3.44e-06	3.54e-06
Threonine	1.78e-05	1.96e-05	4.01e-05	2.25e-05	5.22e-05	3.57e-05	2.35e-05	2.77e-05	2.38e-05	2.09e-05	2.33e-05	2.42e-05
Thymidine	6.01e-06	9.95e-06	1e-05	1.32e-05	1.81e-05	1.92e-05	1.87e-06	1.91e-07	2.34e-06	1.69e-05	1.83e-05	1.85e-05
Thymine	3.56e-05	3.63e-05	5.78e-05	1.78e-09	7.65e-05	0.000101165	3.38e-05	6.21e-05	1.9e-09	1.72e-05	7.14e-06	1.06e-05
trans-Aconitate	1.94e-09	2.04e-09	2.22e-09	1.78e-09	2.27e-09	2.12e-09	2.16e-09	2.39e-09	1.9e-09	5.52e-05	6.77e-05	7.37e-05
Traumatate	3.38e-06	2.23e-06	1.61e-06	1.13e-06	2.28e-06	2.12e-09	2.16e-09	7.33e-06	3.39e-06	1.09e-09	1.38e-06	2.48e-06
Trigonelline	0.000230845	0.000245992	0.000227094	0.000162503	0.000149225	0.000175579	0.000158071	0.000215533	0.000184178	0.00034125	0.000349286	0.00034685
Trimethylamine	4.2e-05	5.35e-05	5.65e-05	9.63e-06	4.23e-05	3.81e-05	5.23e-05	3.34e-05	1.03e-05	2.71e-05	2.29e-05	2.05e-05
Tryptophan	0.00424743	0.00360032	0.00264378	0.0100097	0.00598301	0.00554424	0.00374023	0.00742588	0.0106554	0.00361648	0.00442656	0.00444099
Tyrosine	0.00350162	0.00387589	0.00451997	0.0114836	0.0110943	0.0105328	0.00337729	0.0040044	0.00368909	0.00700209	0.0083005	0.00871735
UDP-Glucose	1.94e-09	0.000900466	2.22e-09	1.78e-09	2.27e-09	9.06e-05	2.16e-09	6.66e-07	1.9e-09	1.09e-09	1.18e-09	1.19e-09
UDP-Glucuronate	1.94e-09	0.00110334	0.00465143	1.78e-09	0.00321856	0.0020433	0.0011699	2.39e-09	0.00173036	0.000889095	0.000658736	0.000663024
UDP-N-acetylglucosamine	1.94e-09	0.00111272	2.57e-05	1.78e-09	2.27e-09	0.0064937	0.00322486	0.00492351	1.9e-09	0.000510793	0.000125829	1.19e-09
Undecanedionate	0.000259139	0.000389507	0.000451033	0.000226488	0.000309148	0.000223469	0.000883816	0.000360991	0.000198723	0.00017579	0.000238798	0.000344876
Uracil	8.7e-06	1.54e-05	3.92e-05	4.18e-06	1.98e-05	1.92e-05	2.03e-05	2.07e-05	6.66e-06	6.61e-05	6.04e-05	5.78e-05
Urate	0.000756122	0.00063061	0.000757594	0.000425117	0.00052622	0.000446303	0.000513124	0.000731854	0.000635495	0.000205377	0.000243814	0.000212254
Uridine	0.000644629	0.000591439	0.000722405	0.000150784	0.000159996	0.000139532	8.29e-05	0.000100133	7.79e-05	7.77e-05	8.36e-05	8.8e-05
Uridine diphosphate	0.0139003	0.00061086	0.00678725	0.00343828	0.00945202	0.0994136	0.2215	0.0201413	0.0096946	0.0821019	0.0134806	0.0007655
Uridine monophosphate	0.0268048	0.0384258	0.0538965	0.00128493	0.0430939	0.0185369	0.0220288	0.0135326	0.00213462	0.201396	0.165341	0.167239
Urocanate	4.87e-05	2.2e-05	9.61e-06	3.77e-06	7.2e-06	7.82e-06	1.15e-05	4.91e-05	2.99e-05	2.96e-06	2.74e-06	2.3e-06
Valine	4.78e-05	6.3e-05	6.15e-05	9.11e-05	0.00011301	9.92e-05	9.59e-05	0.000137601	0.000100943	3.28e-05	4.15e-05	4.37e-05
Xanthine	0.000322865	0.000308973	0.000285995	0.000257399	0.000314123	0.000316325	0.000313564	0.000467178	0.000340111	0.000256701	0.000280225	0.000264312
Xanthosine	5.27e-05	5.92e-05	5.14e-05	0.00052386	0.00034054	0.000320428	0.000319613	0.000496108	0.000510863	0.000461529	0.0005875	0.000919034
Xanthosine monophosphate	3.89e-05	3.09e-05	2.37e-05	8.21e-05	4.22e-05	7.61e-05	9.55e-05	7.98e-05	7.4e-05	0.000334142	0.000383356	0.000473876

## Sheet: WT UQCRC2
Compound Name	KO1	KO2	KO3	WT1	WT2	WT3
Group	UQCRC2 -	UQCRC2 -	UQCRC2 -	WT	WT	WT
XANTHOSINE-MONOPHOSPHATE	0.00727095	0.00556369	0.00164269	0.000669601	0.000703249	0.000545708
XANTHOSINE	0.00145653	0.00143957	0.00146294	0.000321143	0.000379678	0.000237555
XANTHINE	0.00494044	0.00523865	0.0038712	0.00278785	0.00396804	0.00294103
VALINE	8.22e-05	0.000131846	0.00017382	3.63e-05	3.72e-05	4.39e-05
Ursodeoxycholic acid	2.11e-06	2e-06	1.81e-06	2.55e-06	2.01e-06	3.09e-06
URSODEOXYCHOLATE	3.45e-06	2.29e-06	2.56e-06	2.99e-06	2.26e-06	3.49e-06
URIDINE MONOPHOSPHATE	0.00179392	0.00137585	0.000219373	0.0101594	0.0207536	0.00384929
URIDINE DIPHOSPHATE-N-ACETYLGLUCOSAMINE	2.3e-09	1.91e-09	2.15e-09	7.77e-05	1.93e-09	1.61e-09
URIDINE DIPHOSPHATE GLUCOSE	2.3e-09	1.91e-09	2.15e-09	4.18e-05	1.93e-09	1.61e-09
URIDINE 5'-DIPHOSPHATE	2.3e-09	1.91e-09	2.15e-09	1.67e-09	1.93e-09	1.61e-09
URIDINE	5.46e-05	5.01e-05	4.31e-05	3.22e-05	3.67e-05	2.94e-05
URATE	0.000479496	0.00056611	0.000556092	0.00194632	0.00191783	0.00202091
URACIL	2.3e-09	1.91e-09	2.15e-09	1.67e-09	1.93e-09	1.61e-09
undecanedioic acid	2.3e-09	1.91e-09	2.15e-09	1.67e-09	1.93e-09	1.61e-09
UDPglucuronate	0.0959761	0.103258	0.0745874	0.0964404	0.024426	0.110729
TYROSINE	0.00631166	0.00473063	0.00452467	0.00170125	0.00196112	0.00213678
TYRAMINE	7.02e-06	1.99e-05	2.31e-05	1.05e-05	1.4e-05	1.05e-05
TRYPTOPHAN	0.018926	0.01849	0.018521	0.00805469	0.00879084	0.00790686
TRIMETHYLAMINE	3.74e-06	4.22e-06	5.7e-06	3.24e-06	4.55e-06	2.05e-06
TRIGONELLINE	6.29e-05	0.000118312	9.83e-05	0.000170427	0.000203285	0.00011223
Traumatic acid	2.3e-09	1.91e-09	2.15e-09	1.67e-09	1.93e-09	1.61e-09
trans,trans-Muconic acid	1.83e-06	1.62e-06	1.32e-07	3.59e-06	4.06e-06	3.3e-06
TRANS-ACONITATE	1.56e-05	2.76e-05	1.67e-05	0.000175827	0.000175954	0.000131261
trans-2-Octenoyl-L-carnitine	9.47e-07	2.37e-06	3.55e-06	1.06e-06	3.78e-08	7.84e-07
THYROXINE	2.02e-05	1.54e-05	1.83e-05	2.67e-05	1.65e-05	1.21e-05
THYMINE	1.55e-06	2.72e-06	2.47e-06	4.34e-06	5.13e-06	3.62e-06
THYMIDINE-MONOPHOSPHATE	0.000158902	9.05e-05	8.17e-05	0.00123996	0.00155977	0.000355387
THYMIDINE	2.74e-05	3.22e-05	2.21e-05	5.33e-06	5.15e-06	1.14e-06
THREONINE	1.11e-05	1.54e-05	1.88e-05	1.28e-05	1e-05	8.67e-06
THIAMINE MONOPHOSPHATE	3.45e-07	4.08e-07	9.04e-07	3.87e-07	3.97e-07	6.22e-07
TETRADECANOYLCARNITINE	0.000615078	0.000997489	0.000498122	2.49e-05	2.75e-05	2.81e-05
TAURINE	0.00176293	0.00167067	0.00273724	0.0024728	0.00152738	0.00251379
SUCCINATE	0.00372698	0.00374114	0.00388672	0.00112714	0.00139099	0.0012698
STEAROYLCARNITINE	0.00341395	0.0038777	0.00163202	1.04e-05	1.68e-05	1.92e-05
SPHINGANINE	2.43e-05	1.1e-05	7.57e-06	9.39e-06	1.61e-05	8.9e-06
SPERMINE	6.69e-06	9.3e-06	1.05e-05	1.66e-05	1.49e-05	1.43e-05
SPERMIDINE	0.00107885	0.00138509	0.00141112	0.00147173	0.00160968	0.00107224
Sodium glycochenodeoxycholate	0.00155738	0.00105974	0.000703738	0.00141832	0.00124748	0.00211166
SEROTONIN	8.13e-07	1.83e-06	1.31e-06	1.32e-05	1.59e-05	8.35e-06
SERINE	3.02e-05	3.56e-05	5.99e-05	1.63e-05	1.14e-05	1.39e-05
SEDOHEPTULOSE-7-PHOSPHATE	0.000709573	0.000673715	0.000919711	7.48e-05	5.85e-05	6.35e-05
SARCOSINE	0.000126712	8.18e-05	0.000106262	0.000106973	0.000121978	0.000113103
SALSOLINOL	3.87e-06	3.45e-06	3.86e-06	4.16e-06	6.67e-06	5.22e-06
SALICYLATE	7.51e-06	7.08e-06	7.6e-06	1.2e-05	1.28e-05	1.02e-05
S-ADENOSYLMETHIONINE	6.42e-05	4.18e-05	4.8e-05	0.000329602	0.000168875	4.8e-05
S-ADENOSYLHOMOCYSTEINE	0.000636536	0.00127672	0.00372205	0.0052058	0.00216817	0.00384598
RIBOFLAVIN	4.8e-05	2.14e-05	1.84e-05	1.4e-05	1.09e-05	5.94e-06
QUINOLINATE	8.66e-06	9.08e-06	4.67e-06	4.99e-06	5.68e-06	6.59e-06
PYRUVATE	2.13e-05	2.05e-05	1.48e-05	0.00014071	0.000141962	0.000115827
Pyrroline-5-carboxylate	1.07e-05	6.71e-06	9.53e-06	7.46e-06	7.94e-06	6.63e-06
PYROGLUTAMATE	0.00608553	0.00658684	0.00468912	0.00233167	0.00333499	0.00208267
PYRIDOXINE	0.00206226	0.00250784	0.00198479	0.00195406	0.00182492	0.00253267
PYRIDOXAL-PHOSPHATE	1.5e-05	1.86e-05	4.78e-05	8e-05	7.25e-05	0.000117134
PUTRESCINE-NH3	1.19e-05	8.74e-06	9.28e-06	7.21e-06	9.68e-06	5.2e-06
PUTRESCINE	6.06e-07	7.59e-07	6.6e-07	4.06e-07	2.56e-07	2.43e-07
PTERIN	1.72e-05	1.09e-05	1.6e-05	1.5e-05	2.12e-05	1.2e-05
PROPIONYLCHOLINE	2.3e-09	2.19e-07	1.96e-07	4.9e-07	9.63e-07	6.15e-07
PROPIONYLCARNITINE	0.00240398	0.00220758	0.00203284	0.0158219	0.0190068	0.0152862
PROLINE	0.00509581	0.00421504	0.00384904	0.00368884	0.00367361	0.00272128
PORPHOBILINOGEN	1.16e-05	1.02e-05	1.22e-05	1.74e-05	1.92e-05	2.44e-05
PIPECOLATE	1.47e-05	1.13e-05	1.53e-05	1.23e-05	1.05e-05	1.13e-05
PHOSPHOSERINE	8.11e-06	8.29e-06	9.78e-06	1.5e-05	1.01e-05	1.39e-05
PHOSPHORYLCHOLINE	0.000147549	0.000222361	0.000277796	0.00107036	0.00094413	0.000928746
PHOSPHOENOLPYRUVATE	6.3e-05	6.86e-05	5.05e-05	3.38e-05	3.73e-05	5.68e-05
PHOSPHOCREATINE	0.00020329	0.000115509	0.000164324	0.00211086	0.00104944	0.00188667
PHENYLLACTATE	0.000299757	0.000160275	9.02e-05	0.000466435	0.000380717	0.000125581
PHENYLETHANOLAMINE	7.43e-06	2.13e-05	2.45e-05	1.24e-05	1.38e-05	1.18e-05
PHENYLALANINE	0.0260375	0.0335148	0.0358379	0.0243043	0.027866	0.0192176
PANTOTHENATE	0.0270793	0.0277175	0.0275025	0.0416112	0.0487251	0.0384148
PALMITOYLCARNITINE	0.00337923	0.00340092	0.00272411	4.8e-05	4.43e-05	7.18e-05
PALMITATE	2.3e-09	1.91e-09	2.15e-09	1.67e-09	1.93e-09	1.61e-09
OXOPROLINE	0.0778808	0.0744919	0.0597379	0.0329611	0.0403535	0.0342032
OXOGLUTARATE	4.59e-05	3.55e-05	3.4e-05	6.48e-05	5.53e-05	9.76e-05
OXOADIPATE	6.65e-06	9.43e-06	9.86e-06	8.55e-06	1.17e-05	6.33e-06
OXIDIZED GLUTATHIONE	0.157271	0.160096	0.152309	0.132445	0.131357	0.19161
OPHTHALMATE	5.51e-05	3.46e-05	4.08e-05	1.98e-05	1.84e-05	2e-05
Oleoyl-L-carnitine	0.0132864	0.00755042	0.00377615	3.04e-05	6.1e-05	4.32e-05
OLEATE	3.55e-05	2.89e-05	2.5e-05	5.48e-05	5.93e-05	3.17e-05
octanoylcarnitine	9.45e-05	8.2e-05	0.000101723	2.03e-05	1.74e-05	1.84e-05
O-Succinyl-L-carnitine	4.22e-06	3.18e-06	4.29e-06	1.27e-05	1.9e-05	1.5e-05
O-ACETYLSERINE	0.00205906	0.00145741	0.00192751	0.00191456	0.00161507	0.00149476
O-ACETYLCARNITINE	0.0226139	0.0191812	0.0226684	0.0216691	0.0230517	0.0211467
NORADRENALINE	0.000172339	0.000233623	0.000173402	8.49e-05	8.75e-05	7.37e-05
NICOTINATE	2.16e-07	1.83e-07	8.96e-07	1.08e-06	7.47e-07	2.73e-07
NICOTINAMIDE	0.00139652	0.000866862	0.00140629	0.00112984	0.000882985	0.000900707
NICOTINAMIDE MONONUCLEOTIDE	9.78e-05	6.55e-05	3.94e-05	0.000162294	0.000270932	4.56e-05
NICOTINAMIDE HYPOXANTHINE DINUCLEOTIDE	6.84e-05	7.4e-05	8.64e-06	0.000201774	0.000336075	0.00036832
NAD+	0.0225674	0.0124464	0.0262743	0.0260518	0.017256	0.024515
N6-(DELTA2-ISOPENTENYL)-ADENINE	0.00212661	0.0019208	0.00246181	0.00119486	0.00129448	0.000893771
N1-ACETYLSPERMINE	6.14e-07	1.07e-06	1.05e-06	9.19e-07	7.52e-07	6.43e-07
N,N,N-TRIMETHYLLYSINE	7.08e-06	6.44e-06	5.74e-06	5.07e-06	5.21e-06	3.82e-06
N,N-DIMETHYLARGININE	0.00486616	0.00371642	0.00247336	0.00321348	0.00372924	0.00239722
N-METHYLGLUTAMATE	1.43e-05	1.54e-05	1.51e-05	1.6e-05	1.16e-05	1.21e-05
N-FORMYL-L-METHIONINE	0.000210014	0.000245192	0.000285713	0.000432671	0.000471012	0.000394448
N-ALPHA-ACETYLLYSINE	6.66e-06	9.74e-06	1.15e-05	8.77e-06	8.89e-06	8.61e-06
N-ACETYLTRYPTOPHAN	1.46e-05	1.66e-05	1.82e-05	1.29e-05	1.77e-05	1.24e-05
N-ACETYLPUTRESCINE	2.3e-09	1.91e-09	2.15e-09	1.17e-05	8.18e-06	8.93e-06
N-ACETYLPHENYLALANINE	1.91e-05	1.76e-05	1.8e-05	2.88e-05	2.51e-05	2.27e-05
N-ACETYLORNITHINE	0.000158261	0.000120671	0.000102783	9.07e-05	9.71e-05	8.16e-05
N-ACETYLNEURAMINATE	0.00177367	0.00303159	0.00429344	0.00244338	0.00199334	0.00416889
N-ACETYLMETHIONINE	0.00134239	0.00143744	0.00141923	0.00429128	0.00612398	0.00412492
N-ACETYLLEUCINE	7.65e-05	6.3e-05	3.63e-05	8.48e-05	9.32e-05	6.36e-05
N-ACETYLGLYCINE	3.83e-06	3.43e-06	9.98e-07	1.14e-05	1.73e-05	1.55e-05
N-ACETYLGLUTAMATE	0.00511181	0.00587096	0.00649871	0.00368941	0.0050818	0.00296347
N-ACETYLGLUCOSAMINE	1.11e-06	2.23e-06	3e-06	8.14e-06	6.54e-06	3.2e-06
N-ACETYLCYSTEINE	6.21e-05	6.13e-05	8.67e-05	0.000213487	0.000246978	0.000192303
N-ACETYLASPARTYLGLUTAMATE	0.000122036	6.1e-05	6.58e-05	0.000930037	0.00103317	0.000869302
N-ACETYLASPARTATE	0.000896093	0.000921788	0.00112317	0.0263719	0.0270302	0.0217401
N-ACETYLASPARAGINE	1.67e-05	1.34e-05	1.67e-05	2.55e-05	2.58e-05	2.15e-05
N-ACETYLALANINE	0.000136708	0.000117014	0.00013257	0.000264494	0.000326264	0.000265279
N-a-Acetyl-L-arginine	7.11e-06	1.06e-05	1.29e-05	3.05e-05	2.92e-05	2.89e-05
Murideoxycholic Acid	2.81e-06	2.03e-06	2.42e-06	2.42e-06	2.12e-06	4.01e-06
MEVALONATE	6.02e-05	6.01e-05	5.22e-05	2.19e-05	2.41e-05	2.04e-05
MEVALOLACTONE	8.3e-07	2.69e-06	1.59e-06	1.12e-06	1.76e-06	1.38e-06
METHYLTHIOADENOSINE	0.00175526	0.00471639	0.00997381	0.00676835	0.00572939	0.00811991
METHIONINE	0.00372249	0.00381326	0.00424763	0.00205546	0.00210398	0.00184082
METHIONINE SULFOXIDE	0.000177143	0.000161982	7.16e-06	5.67e-05	7.44e-05	7.45e-05
Mesaconic acid	6.23e-05	9.15e-05	4.64e-05	0.000333973	0.000694133	0.00018519
MANNITOL	0.000271608	0.00019301	0.000235858	6.97e-05	5.42e-05	6.96e-05
MALEIMIDE	2.3e-09	3e-07	2.15e-09	2.29e-05	2.1e-05	2.04e-05
MALEATE	2.3e-09	1.91e-09	7.83e-07	6.87e-06	1.1e-05	6.59e-06
MALEAMATE	2.95e-06	4.35e-06	4.67e-06	6.25e-06	6.76e-06	5.81e-06
MALATE	0.00153704	0.0014854	0.00107697	0.00544816	0.00656092	0.00379988
LYSINE	0.000257653	0.00025658	0.000314672	0.000184444	0.000166033	0.00016477
LUMICHROME	1.16e-05	1.57e-05	1.38e-05	1.43e-05	1.04e-05	1.09e-05
LPE(18:1)	0.000205907	0.000172404	0.000101639	0.000380547	0.000568532	0.000332938
LPE(16:0)	3.93e-05	1.68e-05	1.59e-05	2.97e-05	4.73e-05	2.28e-05
LPC(18:1)	0.00184093	0.00125788	0.000867965	0.00386651	0.00468132	0.00266139
LPC(16:0)	0.00121331	0.000941887	0.000515694	0.00388119	0.00517983	0.00318157
LITHOCHOLATE	3.03e-06	4.04e-06	3.59e-06	1.93e-06	4.71e-07	1.95e-06
LINOLEATE	2.92e-06	5.33e-06	4.54e-07	1.16e-05	1.31e-05	4.41e-06
LEUCINE	0.0100242	0.0113211	0.0126522	0.00932468	0.0102788	0.00641117
LAUROYLCARNITINE	0.000206683	0.000196803	0.000151952	1.29e-05	1.01e-05	9.59e-06
Lactoylglutathione	0.0011098	0.00192946	0.00539895	0.000847611	0.00128248	0.00225419
LACTATE	0.0199424	0.030043	0.0224468	0.023838	0.0193435	0.0203293
L-ORNITHINE	4.7e-05	4.36e-05	2.83e-05	1.91e-05	2.5e-05	1.8e-05
L-GULONOLACTONE	1.86e-05	1.91e-05	1.21e-05	2.32e-05	1.77e-05	2.32e-05
L-DOPA	7.01e-06	6.82e-06	8.08e-06	0.000179326	0.000215112	0.000167308
L-CARNITINE	0.0149529	0.01113	0.0131083	0.0122367	0.0145267	0.0104578
L-ALANINE	0.00200279	0.001967	0.0028581	0.00448296	0.00409205	0.00417881
KYNURENINE	0.000214928	0.00022504	0.000243081	0.000196047	0.000187827	0.000155109
KYNURENATE	2.45e-05	3.02e-05	2.26e-05	2.59e-05	2.85e-05	2.01e-05
KETOLEUCINE	0.00165551	0.00192749	0.00161469	0.00225024	0.00287699	0.00409779
ITACONATE	6.11e-05	9.02e-05	4.55e-05	0.000326147	0.000693643	0.000184544
Isovalerylcarnitine	0.00042827	0.000371212	0.00038933	9.93e-05	0.000108333	9.76e-05
ISOLEUCINE	0.00612477	0.00686107	0.00767787	0.00783493	0.00811078	0.00490537
ISOCITRATE	0.00141608	0.00158244	0.000788939	0.015477	0.0170528	0.012226
INOSINE MONOPHOSPHATE	0.0117749	0.0166257	0.0239211	0.000233354	0.000339128	0.000208359
INOSINE	0.00670088	0.00457725	0.00409301	0.000964615	0.000961447	0.000475315
INDOXYL SULFATE	0.000125636	0.000103056	9.64e-05	9.91e-05	0.000111695	0.000119846
INDOLE-3-CARBOXYLATE	2.74e-06	2.47e-06	2.62e-06	1.52e-06	2.02e-06	6.54e-07
HYPOXANTHINE	0.00171615	0.000756153	0.000951364	0.000245038	0.000179612	7.8e-05
HYPOTAURINE	2.33e-06	1.8e-06	2.04e-06	2.51e-06	1.98e-06	1.44e-06
Hyodeoxycholic acid	3.61e-06	2.51e-06	2.48e-06	2.99e-06	2.22e-06	3.49e-06
Hyocholic acid	2.3e-09	1.91e-09	2.15e-09	1.67e-09	1.93e-09	1.61e-09
HYDROXYPYRUVATE	2.3e-09	1.26e-07	1.24e-06	2.13e-06	1.38e-06	1.91e-06
HYDROXYPHENYLLACTATE	0.000920872	0.000873604	0.000765266	0.0013565	0.00151965	0.00101575
HYDROXYKYNURENINE	1.29e-06	1.27e-06	1.88e-06	1.24e-06	8.55e-07	1.17e-06
HYDROXYISOCAPROIC	0.000203217	0.000168729	0.000119089	0.000293978	0.000379113	0.000235963
HOMOSERINE	0.000147901	0.000110172	0.000154492	6.39e-05	7.16e-05	4.7e-05
HOMOCYSTEINE	8.28e-07	8.81e-07	1.74e-06	1.69e-06	1.35e-06	2.3e-06
HISTIDINE	1.37e-05	2.53e-05	3.38e-05	1.47e-05	1.54e-05	1.23e-05
HISTAMINE	3.19e-07	1.21e-06	1.54e-06	2.25e-06	1.68e-06	1.68e-06
HIPPURATE	0.00239128	0.00277646	0.00231143	0.00279453	0.00303299	0.00255706
HEXOSE	2.4e-05	2.84e-05	2.06e-05	2.3e-05	2.45e-05	2.73e-05
hexanoylcarnitine	0.00106461	0.00129783	0.00164379	0.000108614	9.73e-05	0.000102061
GUANOSINE MONOPHOSPHATE	0.00256897	0.00244169	0.00242383	0.000912052	0.000689211	0.000876772
GUANOSINE	0.000370053	0.000241961	0.000237909	5.27e-05	3.79e-05	5.58e-05
GUANINE	4.33e-05	7.8e-05	5.53e-05	9.21e-06	1.93e-09	1.61e-09
GUANIDINOACETATE	1.75e-06	1.7e-06	1.39e-06	1.68e-06	1.74e-06	1.34e-06
Glycoursodeoxycholic acid	4.76e-05	4.31e-05	3.01e-05	3.46e-05	4.27e-05	7.87e-05
Glycolithocholic Acid	0.000140417	9.47e-05	6.28e-05	9.99e-05	0.000149085	8.51e-05
GLYCOLATE	4.68e-06	4.6e-06	1.43e-06	6.59e-06	1.16e-05	5.86e-06
Glycohyodeoxycholic Acid	4.77e-05	4.35e-05	3e-05	3.46e-05	4.22e-05	7.74e-05
Glycodeoxycholic acid	0.000240195	0.000192188	0.000146993	0.000204637	0.000176267	0.000323457
Glycocholic acid hydrate	0.000475025	0.00047676	0.000338433	0.000476055	0.000544856	0.000669969
GLYCOCHOLATE	0.000475025	0.00047676	0.000338433	0.0004756	0.000546753	0.000669969
GLYCOCHENODEOXYCHOLATE	0.00154195	0.00105967	0.000702758	0.00141357	0.00123698	0.00211102
GLYCINE	5.12e-06	4.5e-06	4.53e-06	1.4e-05	1.47e-05	1.19e-05
GLYCEROPHOSPHOCHOLINE	0.0125136	0.00915471	0.0130054	0.0100885	0.00897809	0.00857295
GLYCEROL 3-PHOSPHATE	0.0121618	0.0101132	0.0124536	0.000790952	0.000694349	0.000386742
GLYCERATE	3.39e-05	4.15e-05	2.59e-05	5.04e-05	6.03e-05	3.77e-05
GLYCERALDEHYDE 3-PHOSPHATE	0.000604574	0.0014306	0.00144792	0.000628136	0.00155171	0.000798673
GLUTATHIONE REDUCED	0.140243	0.126857	0.17359	0.155667	0.173108	0.156716
GLUTARYLCARNITINE	0.000579103	0.00719957	0.00966023	0.005536	0.00430868	0.00904005
GLUTARATE	9.74e-05	9.71e-05	8.66e-05	6.4e-05	7.81e-05	4.88e-05
GLUTAMINE	0.00216391	0.00157244	0.00299969	0.000226522	0.000328433	0.000297068
GLUTAMATE	0.033992	0.0292988	0.0411026	0.0331097	0.0318644	0.0292483
GLUCURONATE	3.67e-06	1.91e-09	2.15e-09	1.24e-05	6.08e-06	7.68e-06
GLUCOSAMINATE	8.22e-07	1.03e-06	7.57e-07	9.51e-07	9.25e-07	7.96e-07
GLUCONATE	0.000756992	0.000699595	0.000511713	0.00194637	0.00173447	0.00171504
GAMMA-LINOLENATE	3.87e-06	2.23e-06	2.15e-09	2.7e-06	4.15e-06	1.29e-06
FUMARATE	3.33e-05	3.32e-05	3.87e-05	8.42e-05	8.46e-05	0.000125022
FRUCTOSE 6-PHOSPHATE	0.00231745	0.00199555	0.00252368	0.000592081	0.000527287	0.000581375
Fructose 1,6-bisphosphate	0.000424412	0.000533017	0.000605968	5.72e-05	2.7e-05	0.000205094
FOLATE	0.0034286	0.00374523	0.00271682	0.00180622	0.00165232	0.00161726
FAD	0.00367146	0.00514522	0.00332197	0.0112993	0.0015112	1.61e-09
ETHYLMALONATE	0.000116174	0.000146461	0.000108902	0.000116441	0.000138391	7.83e-05
ETHANOLAMINE PHOSPHATE	4.04e-06	4.09e-06	5.7e-06	1.66e-05	1.24e-05	1.14e-05
ERYTHROSE-4-PHOSPHATE	2.41e-06	2.76e-06	5.44e-06	8.18e-06	1.23e-05	6.53e-06
EICOSAPENTAENOATE	6.2e-05	3.03e-05	1.48e-05	2.12e-05	4.24e-05	1.31e-05
DOPAMINE	7.21e-07	1.2e-06	1.15e-06	2.42e-05	2.59e-05	2.32e-05
DOCOSAHEXAENOATE	0.000802872	0.000986472	0.000253398	0.00028982	0.000315017	0.0002239
DL-2-AMINOCTANOATE	4.65e-06	7.13e-06	8.69e-06	6.37e-06	5.89e-06	6.25e-06
DIHYDROURACIL	6.31e-06	3.74e-06	4.55e-06	4.63e-06	4.61e-06	4.88e-06
DIHYDROOROTATE	0.00052151	0.000481376	0.000523832	1.76e-05	1.03e-05	1.7e-05
DIACETYL	4.68e-05	5.75e-05	3.88e-05	0.000339705	0.00068376	0.000137289
DEOXYURIDINE-MONOPHOSPHATE	5.39e-05	1.91e-09	2.15e-09	0.00283414	0.00299631	0.000916209
DEOXYURIDINE	1.62e-05	2.47e-05	2.04e-05	3.03e-05	3.02e-05	1.64e-05
DEOXYINOSINE	6.7e-06	1.73e-06	3.07e-06	3.09e-06	1.83e-06	1.69e-06
DEOXYGUANOSINE-MONOPHOSPHATE	0.00256387	0.00232744	0.000490766	0.00139573	0.00160022	0.000350019
DEOXYGUANOSINE	2.3e-09	1.91e-09	2.15e-09	1.67e-09	1.93e-09	1.61e-09
DEOXYCYTIDINE	3.95e-05	4.2e-05	5.09e-05	2.65e-05	2.14e-05	2.59e-05
Deoxycholic acid	1.3e-05	8.88e-06	3.49e-06	8.26e-06	6.91e-06	1.71e-05
DEOXYCHOLATE	1.01e-05	6.5e-06	3.66e-06	8.41e-06	7.13e-06	1.37e-05
DEOXYCARNITINE	0.0032606	0.00245015	0.00270707	0.00259888	0.00290016	0.00233722
DEOXYADENOSINE MONOPHOSPHATE	8.3e-05	9.56e-05	1.82e-05	7.62e-05	8.99e-05	0.000137614
decenoylcarnitine	1.58e-05	1.39e-05	1.59e-05	5.33e-06	4.07e-06	5.08e-06
decanoylcarnitine	9.67e-05	8.29e-05	8.31e-05	2.92e-05	2.85e-05	2.65e-05
Decadienoylcarnitine	9.36e-08	2.84e-07	7.45e-09	1.67e-09	1.93e-09	6.26e-08
D-RIBOSE 5-PHOSPHATE	0.000578633	0.000291528	0.000276933	0.000263378	0.000243779	0.000133442
CYTOSINE	1.87e-06	4.77e-06	3.36e-06	5.18e-05	4.48e-05	3.93e-05
CYTIDINE MONOPHOSPHATE	0.000538175	0.000472016	0.000554794	0.000786605	0.000909859	0.000475072
CYTIDINE DIPHOSPHATE	0.000648631	0.000789692	0.000671258	0.00495644	0.00655854	0.00543834
CYTIDINE 2',3'-CYCLIC PHOSPHATE	1.51e-06	1.67e-06	5.35e-06	3.05e-06	4.2e-06	4.41e-06
CYTIDINE	0.0123824	0.00799976	0.0158281	0.00817877	0.00846041	0.00736172
CYSTEINE	1.53e-05	1.4e-05	2.83e-05	5.94e-06	1.04e-05	7.28e-06
CYS-GLY	7.97e-06	8.46e-06	7.07e-06	2.37e-05	2.31e-05	1.14e-05
CYCLIC AMP	2.41e-05	1.24e-05	7.99e-05	1.96e-05	1.15e-05	4.27e-05
Cyclic ADP-ribose	0.00120897	0.000864618	0.00120262	0.00164779	0.00213177	0.00180742
CREATININE	0.00479678	0.00395452	0.00380587	0.00517669	0.00599315	0.00400741
CREATINE	0.0214043	0.017826	0.018411	0.0229119	0.0269654	0.0202822
CITRULLINE	3.73e-05	3.12e-05	3.04e-05	2.14e-05	2.06e-05	1.55e-05
CITRATE	0.00870328	0.0128851	0.00677271	0.0442975	0.0486644	0.0340422
CITRAMALATE	1.32e-05	2.1e-05	1.5e-05	1.64e-05	3.4e-05	1.38e-05
CITICOLINE	8.03e-06	8.45e-06	2.83e-05	4.07e-06	6.92e-06	4.74e-06
cis-ACONITATE	5.53e-06	5.79e-06	4.93e-06	5.06e-05	0.000105123	4.88e-05
CIS-4-HYDROXY-D-PROLINE	7.48e-05	5.09e-05	0.000131858	5.85e-05	4.21e-05	4.31e-05
Cholic acid	2.3e-09	1.91e-09	2.15e-09	1.67e-09	1.93e-09	1.61e-09
CHOLATE	2.3e-09	1.91e-09	2.15e-09	1.67e-09	1.93e-09	1.61e-09
Chenodeoxycholic acid	1.36e-05	9.27e-06	3.51e-06	8.37e-06	7.8e-06	1.72e-05
CDP-ETHANOLAMINE	0.000159571	0.000168573	0.000223957	0.00256605	0.00248132	0.00393498
CARNOSINE	3e-05	2.33e-05	2.67e-05	2.14e-05	2.69e-05	2.17e-05
CAFFEINE	2.64e-06	2.63e-06	2.03e-06	3.09e-06	2.86e-06	3.09e-06
Butyrylcarnitine	0.0126006	0.0156728	0.000811124	0.014815	0.016545	0.0133956
BUTANOATE	1.14e-05	1.34e-05	5.3e-06	3.46e-05	5.23e-05	2.39e-05
BIS(2-ETHYLHEXYL)PHTHALATE	0.00117572	0.00188657	0.00139381	0.000820931	0.00100965	0.000401608
BIOTIN	0.00145719	0.00134664	0.00146983	0.00236593	0.00221681	0.00209592
BILIVERDIN	6.87e-07	1.06e-06	2.15e-09	4.8e-06	1.98e-05	1.47e-05
BETAINE ALDEHYDE	3.7e-05	2.86e-05	3.54e-05	3.63e-05	3.61e-05	3.15e-05
BETAINE	0.00245565	0.00315112	0.0030446	0.0029455	0.00318076	0.00282114
BETA-NICOTINAMIDE ADENINE DINUCLEOTIDE	0.000289026	0.000555425	0.000232921	0.00120768	0.00145259	0.000828719
BENZYLAMINE	3.14e-05	2.07e-05	2.17e-05	1.41e-05	1.55e-05	1.27e-05
AZELATE	2.3e-09	1.91e-09	2.15e-09	1.67e-09	1.93e-09	1.61e-09
ASPARTATE	8.81e-05	7.92e-05	6.83e-05	0.0001522	0.000133008	0.000123955
ASPARAGINE	0.000128917	0.000136656	0.000219804	0.000146939	0.000118189	0.00014799
ARGININOSUCCINATE	2.92e-05	3.15e-05	4.76e-05	0.000286402	0.000197947	0.000266985
ARGININE	0.00135212	0.00170684	0.00150325	0.00200505	0.00192691	0.00178961
ANTHRANILATE	0.000865284	0.00126274	0.00102133	0.000719924	0.000952344	0.000752652
ANILINE-2-SULFONATE	3.16e-06	2.43e-06	3.12e-06	1.44e-06	1.38e-06	6.89e-07
AMINOADIPATE	0.000313025	0.000298217	0.000289098	0.000289943	0.000293596	0.000225029
Allocholic Acid	2.3e-09	1.91e-09	2.15e-09	1.67e-09	1.93e-09	1.61e-09
ALLANTOIN	0.000270695	0.000275102	0.000238803	0.000268008	0.000214569	0.000237954
AICAR	9.73e-05	9.47e-05	0.000152865	2.52e-05	2.36e-05	5.18e-05
ADP-GLUCOSE	0.0224902	0.0216382	0.0154738	0.00540101	0.017148	0.00911281
ADENOSINE-MONOPHOSPHATE	0.000862428	0.00101565	0.000232233	0.000744899	0.00152554	0.000254861
ADENOSINE DIPHOSPHATE RIBOSE	0.0167722	0.0278827	0.0233165	0.00568193	0.00703395	0.0109701
ADENOSINE 5'-DIPHOSPHATE	0.00708146	0.00677642	0.00444034	0.0126094	0.0159741	0.0065137
ADENOSINE 3',5'-DIPHOSPHATE	0.00708542	0.00678049	0.00445768	0.0126357	0.0162142	0.00654905
ADENOSINE	0.000240617	0.000119736	0.000164911	0.000117904	0.000123379	6.1e-05
ADENINE	2.3e-09	1.91e-09	2.15e-09	1.67e-09	1.93e-09	1.61e-09
ACETYLCHOLINE	3.13e-05	6.43e-05	7.02e-05	6.69e-05	8.1e-05	5.89e-05
ACETOIN	4.38e-05	4.08e-05	2.82e-05	2.45e-05	3.79e-05	2.52e-05
ACETOACETATE	2.32e-06	1.85e-05	1.9e-05	5.06e-06	5.52e-06	9.49e-06
8-HYDROXY-DEOXYGUANOSINE	9.54e-05	5.41e-05	3.48e-05	7.22e-06	5.75e-06	9.02e-06
7-Hydroxy-3-oxo-Cholest-4-en-26-oic Acid	3.26e-05	2.48e-05	1.72e-05	2.06e-05	3.79e-05	1.84e-05
6-Phosphonoglucono-D-lactone	5.71e-06	8.48e-06	7.91e-06	5.75e-06	7.82e-06	1.61e-09
6-HYDROXYDOPAMINE	0.000187994	0.000253841	0.000195818	9.14e-05	9.59e-05	8.32e-05
5'-DEOXYADENOSINE	2.3e-09	1.91e-09	2.15e-09	2.26e-06	1.73e-06	9.79e-07
5-Methyluridine	6.3e-06	9.54e-06	1.17e-05	2.3e-05	2.3e-05	2.19e-05
5-METHYLCYTOSINE	5.45e-05	7.78e-05	0.000148692	1.49e-08	1.29e-07	1.3e-07
5-HYDROXYTRYPTOPHAN	8.87e-05	9.53e-05	8.91e-05	5.43e-05	6.92e-05	5.36e-05
5-HYDROXYLYSINE	3.55e-06	1.98e-06	2.49e-06	1.85e-06	2.02e-06	5.94e-07
5-Aminopentanoic acid	1.71e-05	1.79e-05	1.67e-05	1.57e-05	1.56e-05	1.37e-05
5-AMINOPENTANOATE	7.6e-06	0.000143174	8.99e-05	7.25e-05	4.64e-05	1.17e-05
5-Aminolevulinic acid	7.73e-05	5.76e-05	0.000138407	6.45e-05	4.66e-05	5.07e-05
5-AMINOLEVULINATE	0.000179028	0.000241081	0.000350968	0.000318861	0.000276236	0.000255099
4-QUINOLINECARBOXYLATE	1.37e-05	1.2e-05	9.05e-06	3.28e-06	3.85e-06	2.58e-06
4-PYRIDOXATE	3.51e-05	6.26e-05	3.21e-05	3.08e-05	6.04e-05	2.24e-05
4-IMIDAZOLEACETATE	5.51e-06	3.79e-06	3.81e-06	4.11e-06	5.11e-06	3.24e-06
4-HYDROXYPHENYLPYRUVATE	8.31e-06	2.1e-05	2.74e-05	4e-05	0.000228155	3.6e-05
4-Hydroxyphenyl-2-propionic acid	0.000298597	0.000159673	8.88e-05	0.0004658	0.000376877	0.000125079
4-HYDROXYBENZOATE	2.73e-05	2.78e-05	2.01e-05	3.2e-05	3.58e-05	2.72e-05
4-HYDROXYBENZALDEHYDE	6.98e-06	2.02e-05	2.78e-05	2.23e-05	0.00023222	3.42e-05
4-GUANIDINOBUTANOATE	0.00018577	0.000148759	0.000142353	0.000234039	0.000300614	0.000181679
4-COUMARATE	1.15e-07	1.91e-09	2.15e-09	1.67e-09	1.93e-09	1.91e-06
4-ACETAMIDOBUTANOATE	0.000140963	0.000164389	0.000177107	0.00019351	0.000201541	0.000162577
3',7',12'-Trihydroxycoprostanic Acid	2.3e-09	5.64e-07	1.73e-07	3.35e-06	1.76e-06	1.53e-06
3,4-DIHYDROXYPHENYLACETATE	5.31e-05	4.94e-05	6.72e-05	9.46e-05	8.78e-05	9.53e-05
3-SULFINOALANINE	1.76e-05	1.93e-05	1.46e-05	2.57e-05	4.22e-05	2.12e-05
3-PHOSPHOGLYCERATE	9.42e-05	4.9e-05	4.9e-05	7.52e-05	9.25e-05	5.46e-05
3-NITRO-L-TYROSINE	5.93e-06	7.07e-06	5.35e-06	6.86e-06	9.84e-06	2.66e-06
3-METHYLADENINE-3	1.01e-05	1.02e-05	1.04e-05	5.55e-06	8.2e-06	1.63e-05
3-METHYL-2-OXOVALERATE	0.00135455	0.00161319	0.00130219	0.00223899	0.00233511	0.00366015
3-METHYL-2-OXINDOLE	7.11e-07	9.56e-07	9.31e-07	9.87e-07	7.25e-07	6.46e-07
3-METHOXYTYROSINE	2.46e-05	2.33e-05	2.49e-05	2.32e-05	1.97e-05	2.22e-05
3-Hydroxysebacic acid	2.3e-09	1.59e-05	2.15e-09	1.67e-09	1.66e-05	1.61e-09
3-Hydroxyoctanoic acid	2.3e-09	3.47e-06	3.11e-06	1.4e-05	1.34e-05	1.77e-05
3-HYDROXYMETHYLGLUTARATE	6.49e-05	9.79e-05	9.84e-05	0.000140994	0.000199513	0.000124246
3-HYDROXYBENZYL ALCOHOL	2.3e-09	1.91e-09	2.15e-09	1.67e-09	1.93e-09	1.61e-09
3-HYDROXYBENZALDEHYDE	4.73e-06	4.31e-06	6.8e-06	1.66e-05	1.45e-05	1.73e-05
3-HYDROXYANTHRANILATE	2.11e-06	2.07e-06	1.81e-06	1.71e-06	2.88e-06	1.47e-06
3-(2-HYDROXYPHENYL)PROPANOATE	1.71e-06	1.43e-06	2.54e-06	1.56e-06	1.08e-06	3.4e-06
2,4-DIHYDROXYPTERIDINE	1.44e-06	2.4e-06	1.06e-06	8.7e-06	6.65e-06	6.22e-06
2-PROPENOATE	7.36e-05	5.5e-05	9.87e-06	3.14e-05	3.49e-05	1.7e-05
2-PHOSPHOGLYCERATE	9.49e-06	6.03e-06	4.92e-06	1.18e-05	1.16e-05	8.13e-06
2-KETOHEXANOIC	0.00143752	0.00166621	0.0013533	0.0023563	0.00245239	0.00384109
2-Hydroxytetradecanoic acid	1.97e-05	1.47e-05	6.27e-06	1.72e-06	2.55e-05	5.94e-06
2-HYDROXYPYRIDINE	1.85e-05	1.64e-05	1.9e-05	1.45e-05	2.58e-05	1.17e-05
2-Hydroxyhexanoic acid	0.000203217	0.000180343	0.000127993	0.000293978	0.000354215	0.00024891
2-Hydroxyhexadecanoic acid	0.000333608	0.000370101	0.00012495	9.08e-05	3.03e-05	0.000179142
2-HYDROXYGLUTARIC	0.000322331	0.000344853	0.000419167	0.000288232	0.000321535	0.000265114
2-HYDROXYBUTYRATE	9.46e-05	0.000111661	9.26e-05	0.000115973	0.00012755	9.13e-05
2-HYDROXY-4-(METHYLTHIO)BUTANOATE	0.000285816	0.000343806	0.000302483	0.000334704	0.000309152	0.000264801
2-Ethyl-2-hydroxybutyric acid	1.35e-05	1.34e-05	9.45e-06	8.54e-06	1.15e-05	8.38e-06
2-AMINOPHENOL	2.95e-06	4.67e-06	6.07e-06	7.79e-06	6.42e-06	8.73e-06
1-METHYLADENOSINE	3.3e-05	1.44e-05	8.08e-05	3.4e-06	5.88e-06	3.55e-06
1-METHYL-L-HISTIDINE	1.79e-05	1.48e-05	1.39e-05	1.43e-05	1.5e-05	1.16e-05
1-AMINOCYCLOPROPANECARBOXYLATE	2.73e-05	2.14e-05	2.51e-05	1.6e-05	2.59e-05	1.47e-05
[(3R)-3-Hydroxyhexadecanoyl]-L-carnitine	6.35e-05	7.92e-05	3.84e-05	9.6e-07	2.13e-06	1.68e-06
[(3R)-3-Hydroxydodecanoyl]-L-carnitine	7.63e-06	5.9e-06	7.25e-06	2e-06	1.79e-06	2.13e-06

## Sheet: Xenograft Vehicle and IACS
Compound	TD1	TD10	TD2	TD3	TD4	TD5	TD6	TD7	TD8	TD9	TI1	TI10	TI2	TI3	TI4	TI6	TI7	TI9
Group	Vehicle	Vehicle	Vehicle	Vehicle	Vehicle	Vehicle	Vehicle	Vehicle	Vehicle	Vehicle	IACS	IACS	IACS	IACS	IACS	IACS	IACS	IACS
2-/3-Phosphoglycerate	1.46e-05	3.25e-06	5.94e-05	2.21e-05	2.29e-05	7.87e-06	3.08e-06	2.67e-06	4.68e-06	2.17e-06	2.73e-06	3.48e-06	1.97e-06	1.27e-06	2.85e-05	6.8e-07	1.09e-05	3.58e-06
2-Deoxyglucose	8.39e-05	7.32e-05	8.04e-05	8.78e-05	0.000106	0.000105	5.81e-05	4.97e-05	6.9e-05	5.74e-05	4.16e-05	8.17e-05	4.63e-05	6.17e-05	7.18e-05	4.99e-05	5.14e-05	5.9e-05
2-Hydroxy-4-(methylthio)butanoate	5.21e-05	5.28e-05	2.11e-05	3e-05	1.88e-05	3.63e-05	4.31e-05	3.46e-05	4.31e-05	4.56e-05	2.05e-05	2.02e-05	5.07e-05	2.38e-05	1.88e-05	1.92e-05	4.65e-05	3.22e-05
2-Hydroxyglutarate	0.000215	0.000111	0.000123	0.000175	0.000146	9.46e-05	0.000167	0.000123	0.000129	0.00011	9.58e-05	9.93e-05	0.000124	0.000195	0.00013	0.000101	0.000121	5.93e-05
2-Hydroxyphenylacetate	6.52e-06	2.61e-06	2.35e-06	6.79e-06	7.64e-06	6.69e-06	4.18e-06	1.7e-06	3.57e-06	4.26e-06	5.56e-07	1.87e-06	2.37e-06	0	3.81e-06	6.23e-06	4.04e-06	3.08e-06
2-Mannosyl-3-phosphoglycerate	5.15e-05	9.37e-06	0.00126	4.55e-05	5.78e-05	2.54e-05	2.08e-05	0.00245	0.000134	2.31e-05	5.56e-05	9.74e-05	5.69e-05	0.000194	0.000871	0.000135	5.26e-05	7.43e-05
2,5-Dihydroxybenzoate	0.00257	0.00228	0.00222	0.00162	0.00434	0.00261	0.00217	0.00268	0.0019	0.00259	0.00171	0.00178	0.00124	0.00124	0.00149	0.00208	0.00125	0.0015
2',4'-Dihydroxyacetophenone	8.31e-06	6.12e-06	2.92e-05	4.73e-06	0	0	3.28e-06	3.28e-06	0	2.18e-05	0	3.68e-06	0	0	0	5.38e-06	0	0
3-(2-Hydroxyphenyl)propanoate	0.000321	0.000347	0.000211	0.00023	0.000139	0.000236	0.000231	0.000275	0.000489	0.000152	0.000285	0.000184	0.000442	0.000365	0.000241	0.000224	0.000314	0.000256
3-(4-Hydroxyphenyl)pyruvate	0.00311	0.00287	0.00161	0.00273	0.00408	0.0033	0.00324	0.00201	0.00189	0.00306	0.000402	0.000571	0.000354	0.000289	0.000571	0.000457	0.000304	0.000348
3-Hydroxybutyrate	0.000453	0.000721	0.000359	0.000489	0.00028	0.000196	0.000566	0.000655	0.00125	0.00051	0.011	0.00239	0.00386	0.00986	0.00285	0.00328	0.00493	0.00502
3-Hydroxymethylglutarate	0.000153	5.78e-05	7.13e-05	0.000139	0.00019	7.74e-05	8.03e-05	9.51e-05	6.59e-05	7.03e-05	0.000121	0.000155	9.74e-05	9.34e-05	9.95e-05	0.000162	0.000122	0.000127
3-Hydroxypyruvate	0.000191	0.000411	5.87e-05	0.000249	0.000473	0.000251	0.000271	1.49e-05	0.000161	0.000273	1.03e-05	4.97e-05	9.79e-06	7.79e-06	0.000154	2.75e-05	9.12e-06	0.00013
3-Sulfinoalanine	9.24e-06	4.65e-06	1.35e-06	5.33e-06	6.42e-06	6.07e-06	2.42e-06	0	3.51e-06	4.51e-06	1.47e-05	1.75e-05	1.55e-05	3.89e-06	1.1e-05	1.86e-05	1.01e-05	1.74e-05
6-Carboxyhexanoate	8.57e-07	7.39e-07	3.65e-06	7.46e-07	1.92e-06	5.34e-07	1.23e-06	5.62e-07	1.2e-06	5.57e-07	6.59e-06	5.14e-06	3.69e-06	6.56e-06	7e-06	5.77e-06	7.23e-06	6.67e-06
7-Methylxanthine	1.99e-05	1.2e-05	0	5.65e-06	0	0	7.49e-06	3.37e-06	1.03e-05	5.15e-06	1.16e-05	2.84e-06	1.57e-05	1.78e-05	0	0	5.61e-06	4.6e-06
Acetoacetate	1.71e-05	1.76e-05	1.14e-05	2.77e-05	0	0	0	1.22e-05	9.67e-06	1.9e-05	0	5.35e-06	2.24e-05	0	0	1.74e-05	0	0
Acetylacrylate	1.94e-05	9e-06	3.07e-05	6.45e-06	9.96e-05	5.82e-05	7.37e-06	1.34e-05	1.4e-05	1.91e-05	3.53e-06	1.84e-05	2.9e-06	7.37e-06	2.38e-05	1.35e-05	9.1e-06	5.11e-06
Adenosine diphosphate	0.000393	0.000211	0.000217	0.000381	0.000387	0.000208	0.000251	0.00031	0.000221	0.000225	0.000135	0.000551	0.000194	0.000224	0.000549	0.000369	0.000352	0.000126
Adenosine diphosphate ribose	2.69e-05	2.63e-06	5.55e-05	4.94e-06	2.19e-05	8.85e-06	9.53e-06	5.33e-05	1.75e-05	5.62e-06	1.53e-05	4.51e-05	1.71e-05	9.67e-06	6.62e-05	5.47e-05	6e-05	3.33e-05
Adenosine triphosphate	5.58e-05	3.83e-05	0.00112	6.45e-05	0.000115	4.33e-05	6.62e-05	0.00059	6.33e-05	4.94e-05	4.75e-06	2.96e-05	7.82e-06	3.4e-05	0.000138	2.17e-05	2.18e-05	1.66e-06
Adipate	1.02e-05	6.35e-06	1.06e-05	7.82e-06	1.17e-05	8.01e-06	9.01e-06	7.7e-06	8.85e-06	6.34e-06	9.02e-06	9.49e-06	7.76e-06	7.87e-06	1.17e-05	1.04e-05	1.06e-05	9.77e-06
AICAR	5.09e-06	1.66e-07	1.66e-06	1.31e-06	4.45e-06	8.56e-07	4.41e-07	1.19e-06	1.61e-07	2.72e-07	1.23e-07	1.95e-07	2.45e-07	2.47e-07	4.63e-07	2.05e-07	7.24e-08	1.9e-07
Ala-Leu	0.0224	0.0243	0.0171	0.0274	0.0278	0.0234	0.03	0.0202	0.0196	0.0209	0.0142	0.0177	0.0165	0.0116	0.0155	0.011	0.0123	0.0128
Allantoin	0.000524	0.000882	0.000625	0.00046	0.000476	0.000431	0.000588	0.000507	0.000858	0.000332	0.000841	0.000327	0.000911	0.000622	0.000772	0.00037	0.000349	0.000928
alpha-Ketoglutarate	6.78e-05	9.82e-06	2.76e-05	8.52e-06	0.00016	2.6e-05	4.89e-05	1.55e-05	1.26e-05	1.9e-05	1.67e-05	9.06e-05	2.42e-05	3.72e-05	1.97e-05	9.51e-05	7.97e-05	8.41e-06
Ascrobate	0.0224	0.0243	0.0171	0.0274	0.0278	0.0234	0.03	0.0202	0.0196	0.0209	0.0142	0.0177	0.0165	0.0116	0.0155	0.011	0.0123	0.0128
Aspartate	0.00257	0.00228	0.00222	0.00162	0.00434	0.00261	0.00217	0.00268	0.0019	0.00259	0.00171	0.00178	0.00124	0.00124	0.00149	0.00208	0.00125	0.0015
Azelate	2.12e-05	1.43e-05	2.32e-05	2.08e-05	2.34e-05	1.82e-05	1.84e-05	1.76e-05	1.79e-05	1.46e-05	1.71e-05	1.77e-05	1.57e-05	1.79e-05	1.77e-05	2.13e-05	2.1e-05	1.77e-05
beta-Glycerophosphate	0.00018	0.000128	0.00178	0.000139	4.08e-05	5.68e-05	6.4e-05	0.00127	0.000203	6.71e-05	3.62e-05	6.12e-05	9.17e-05	0.000344	0.000416	5.35e-05	6.48e-05	2.94e-05
CDP-ethanolamine	8.31e-05	4.12e-05	7.28e-05	5.89e-05	3.82e-05	2.76e-05	4.87e-05	0.000107	4.62e-05	3.85e-05	2.93e-05	6.93e-05	4.4e-05	2.93e-05	4.92e-05	5.39e-05	4.98e-05	3.93e-05
Cellobiose	5.5e-06	3.59e-06	1.18e-05	3.13e-06	3.97e-06	5.65e-06	3.1e-06	4.43e-06	6.08e-06	2.48e-06	2.89e-06	3.72e-06	3.46e-06	3.58e-06	4.47e-06	3.92e-06	5.38e-06	2.52e-06
Cholate	1.71e-05	7.3e-05	5.98e-05	2.28e-05	4.89e-06	1.04e-05	3.38e-05	0.000132	0.000133	0.000288	5.56e-06	1.49e-05	1.62e-05	2.31e-05	2.53e-06	0	2.99e-06	4.11e-06
Citramalate	0.000398	0.000313	0.000318	0.000327	0.000575	0.000296	0.000356	0.000145	0.000237	0.000302	0.00012	0.000112	0.000244	0.000242	0.000256	9.55e-05	0.000112	0.000167
Citrate/Isocitrate	0.00175	0.000567	0.00184	0.00137	0.00294	0.00107	0.00102	0.000926	0.000848	0.000726	0.000293	0.00195	0.000654	0.000503	0.00141	0.00166	0.00244	0.000758
CMP-2-aminoethylphosphonate	1.4e-05	7.74e-06	8.72e-06	1.23e-05	1.63e-05	8.58e-06	9.16e-06	1.35e-05	6.1e-06	9.43e-06	4.32e-06	1.25e-05	4.4e-06	2.3e-06	5.86e-06	8.22e-06	6.54e-06	6.06e-06
Cortexolone	0	2.35e-05	2.13e-06	4.63e-06	6.95e-07	2.19e-06	9.19e-07	7.8e-07	1.11e-06	6.02e-06	2.08e-06	0	0	1.57e-06	0	1.39e-06	1.16e-05	0
Cortisol	2.16e-06	5.6e-06	5.35e-06	1.57e-06	1e-06	6.48e-07	2.95e-06	3.19e-06	1.5e-06	6.15e-07	1.43e-05	3.86e-06	4.77e-06	4.64e-06	1.09e-05	5.2e-06	8.45e-06	6.25e-06
Cortisol 21-acetate	1.35e-07	8.46e-08	2.38e-08	5.67e-08	1.44e-08	1.77e-07	8.27e-08	7.88e-08	4.91e-08	8.47e-08	6.06e-08	1.12e-07	1.02e-07	5.4e-08	1.22e-07	6.84e-08	1.84e-07	8.91e-08
Cyclic ADP-ribose	0.000421	0.000357	0.000263	0.000557	0.000484	0.000291	0.00051	0.000359	0.000258	0.00034	0.000312	0.000679	0.00047	0.000239	0.000234	0.000405	0.000392	0.000188
Cyclic GMP	5.15e-05	9.37e-06	0.00126	4.55e-05	5.78e-05	2.54e-05	2.08e-05	0.00245	0.000134	2.31e-05	5.56e-05	9.74e-05	5.69e-05	0.000194	0.000871	0.000135	5.26e-05	7.43e-05
Cysteate	1.73e-06	1.15e-06	8.91e-07	1.04e-06	1.21e-06	1.2e-06	1.16e-06	7.91e-07	1.37e-06	2.02e-06	3.7e-06	2.57e-06	3.78e-06	3.55e-06	3.43e-06	4.32e-06	2.2e-06	3.09e-06
Cytidine diphosphate	1.41e-05	4.51e-06	2.85e-06	1.03e-05	1.37e-05	6.74e-06	6.88e-06	5.43e-06	2.79e-06	5.01e-06	5.84e-07	5.24e-06	1.18e-06	1.37e-06	2.35e-06	2.44e-06	2.83e-06	4.38e-07
Cytidine monophosphate	8.56e-05	2.37e-05	1.52e-05	5.65e-05	6.65e-05	3.62e-05	3.65e-05	6.42e-05	2.76e-05	2.59e-05	2.86e-05	8.96e-05	4.64e-05	3.79e-05	4.34e-05	8.04e-05	6.47e-05	3.02e-05
Cytidine triphosphate	7.08e-08	0	0	6.18e-08	6.24e-08	1.84e-08	8.44e-08	4.7e-08	5.14e-08	1.87e-08	0	9.23e-09	0	0	0	0	2.08e-08	0
Decanoate	2.74e-05	3.46e-05	3.14e-05	3.86e-05	3.86e-05	3.82e-05	4.35e-05	1.58e-05	2.49e-05	3.84e-05	7.37e-06	7.16e-06	9.31e-06	5.41e-06	1.45e-05	6.47e-06	1.06e-05	1.1e-05
Deoxycytidine monophosphate	5e-07	0	0	5.28e-07	0	0	0	0	0	0	0	0	0	0	0	0	1.25e-06	0
Deoxyguanosine	5.09e-06	1.66e-07	1.66e-06	1.31e-06	4.45e-06	8.56e-07	4.41e-07	1.19e-06	1.61e-07	2.72e-07	1.23e-07	1.95e-07	2.45e-07	2.47e-07	4.63e-07	2.05e-07	7.24e-08	1.9e-07
Deoxyguanosine diphosphate	1.38e-05	8.53e-06	0.000221	1.34e-05	2.43e-05	1.08e-05	1.58e-05	0.000117	1.3e-05	1.07e-05	0	7.15e-06	9.55e-07	6.69e-06	2.78e-05	4.25e-06	4.59e-06	0
Deoxyguanosine monophosphate	0	4.18e-08	0	2.88e-08	8.1e-08	4.22e-08	1.09e-07	5.12e-08	6.78e-08	1.01e-07	1.48e-07	1.12e-07	2.19e-07	0	1.29e-07	0	0	3.54e-07
Deoxyinosine	1.71e-05	2.33e-05	1.64e-05	1.1e-05	5.74e-06	1.65e-05	1.67e-05	1e-05	1.16e-05	3.78e-05	2.6e-05	1.24e-05	2.01e-05	7.86e-05	1.08e-05	1.72e-05	5.23e-05	2.44e-05
Deoxyribose	2.88e-05	6.44e-05	3.56e-05	3.07e-05	3.52e-05	4.43e-05	2.76e-05	2.32e-05	2.77e-05	3.61e-05	0.000216	0.000154	0.000207	0.000181	0.000229	0.000123	9.66e-05	0.000144
Deoxyuridine	2.85e-05	1.99e-05	2.66e-05	1.22e-05	2.75e-05	2.77e-05	1.18e-05	1.93e-05	2.08e-05	2.41e-05	2.48e-05	1.74e-05	2.56e-05	3.3e-05	2.74e-05	2.18e-05	3.65e-05	3.31e-05
Deoxyuridine monophosphate	2.42e-06	0	0	1.37e-06	1.5e-06	0	0	0	1.24e-06	0	0	7.58e-06	0	0	2.01e-06	2.29e-06	2.19e-06	3.47e-06
Dihydroorotate	5.41e-06	7.72e-06	2.77e-06	1.34e-05	1.42e-05	1.51e-05	4.77e-06	8.68e-06	9.48e-06	1.54e-05	0	0	0	0	0	0	0	0
Erythritol	0.000398	0.000313	0.000318	0.000327	0.000575	0.000296	0.000356	0.000145	0.000237	0.000302	0.00012	0.000112	0.000244	0.000242	0.000256	9.55e-05	0.000112	0.000167
Ethylmalonate	0.00175	0.000567	0.00184	0.00137	0.00294	0.00107	0.00102	0.000926	0.000848	0.000726	0.000293	0.00195	0.000654	0.000503	0.00141	0.00166	0.00244	0.000758
FA (12:0)	0.000478	0.00034	0.00025	0.000546	0.000312	0.000345	0.000292	0.000211	0.000294	0.000285	0.000587	0.000668	0.000426	0.000332	0.000508	0.000747	0.000589	0.000672
FA (14:0)	0.000186	0.000244	0.000141	0.000366	0.000161	0.000195	0.00022	0.000115	0.000152	0.000278	0	0.000111	0	6.58e-05	7.74e-05	8.61e-05	9.31e-05	6.09e-05
FA (16:0)	0.000166	0.000234	0	0	0	0	0	0.000111	0.00027	0	0	0	0.000382	0	0	0.000123	0	0.000338
FA (16:1)	0.000262	0	0.00035	0.000361	0.000226	0.00032	0.000272	0.000129	0.00021	0.000279	0	0.00021	0	0	0.000203	0.000145	0	0
FA (18:0)	0.0132	0.0077	0.00737	0.0119	0.0072	0.00685	0.00822	0.00666	0.0102	0.00608	0.0116	0.00655	0.00993	0.00726	0.0101	0.0103	0.00801	0.0114
FA (18:1)	0.0181	0.0239	0.0116	0.00963	0.00865	0.0179	0.0116	0.00675	0.0167	0.00778	0.0284	0.0189	0.0303	0.024	0.0233	0.0272	0.0221	0.0223
FA (20:0)	9.69e-05	6.8e-05	5.89e-05	0.000149	7.38e-05	5.12e-05	7.58e-05	5.98e-05	8.7e-05	6.13e-05	3.92e-05	4.12e-05	2.58e-05	3.19e-05	5.67e-05	7.06e-05	5.15e-05	5.52e-05
FA (20:2)	0.000698	0.000414	0.000191	0.000356	0.000245	0.000361	0.000421	0.000194	0.000617	0.000314	0.000776	0.000362	0.000739	0.000528	0.000541	0.000432	0.000501	0.000669
FA (8:0)	2.42e-06	1.6e-06	8.7e-06	4.64e-06	5.47e-06	1.77e-06	1.51e-06	4.11e-06	1.49e-06	2.06e-06	7.37e-07	2.5e-06	5.85e-07	1.6e-06	8.26e-07	3.64e-06	1.32e-06	1.33e-06
Fructose	2.54e-05	1.57e-06	5.11e-06	3.42e-06	4.17e-06	1.7e-06	2.41e-06	5.77e-06	1.43e-06	1.99e-06	3.31e-06	7.3e-06	4.21e-06	4.26e-06	4.08e-06	7.65e-06	1.18e-05	1.48e-05
Fructose 1,6-bisphosphate	8.69e-07	4.34e-07	5.32e-06	4.11e-07	9.71e-07	0	0	0	0	0	3.57e-07	1.14e-06	0	0	9.59e-07	1.04e-06	6.33e-07	0
Fructose 6-phosphate	3.15e-05	9.08e-06	0.000786	2.08e-05	4.77e-05	2.23e-05	1.67e-05	0.000423	4.14e-05	1.99e-05	5.82e-06	1.34e-05	7.94e-06	1.83e-05	0.000108	1.46e-05	2.31e-05	1.04e-05
Fucose 1-phosphate	0.000154	5.95e-05	5.55e-05	8.5e-05	0.000114	6.11e-05	6.86e-05	9.17e-05	4.63e-05	6.28e-05	0.00013	0.000226	0.000163	0.000119	0.000118	0.000222	0.000158	0.000138
Fumarate	0.000446	0.000272	0.000576	0.000309	0.000797	0.000477	0.000401	0.000515	0.000282	0.000398	0.000149	0.000385	0.00016	0.000217	0.000365	0.000363	0.00029	0.000211
Galactose 1-phosphate	3.15e-05	9.08e-06	0.000786	2.08e-05	4.77e-05	2.23e-05	1.67e-05	0.000423	4.14e-05	1.99e-05	5.82e-06	1.34e-05	7.94e-06	1.83e-05	0.000108	1.46e-05	2.31e-05	1.04e-05
Galacturonate	3.37e-05	4.12e-05	9.01e-05	1.42e-05	8.57e-05	2.24e-05	3.52e-05	2.52e-05	4.76e-05	2.04e-05	2.72e-07	0	0	6e-05	0.000104	3.72e-05	5.87e-05	0.000145
Gamma-linolenate	0	2.78e-07	1.29e-06	8.65e-07	0	3.87e-07	0	0	4.89e-07	5.59e-07	7.21e-07	9.96e-07	6.82e-07	0	6.4e-07	9.23e-07	0	1.29e-06
Glu-Asp	5.07e-05	2.46e-05	3.23e-05	3.91e-05	3.6e-05	2.78e-05	3.21e-05	6.01e-05	2.48e-05	2.83e-05	2.55e-05	5.96e-05	3.49e-05	3.04e-05	3.32e-05	5.03e-05	4.05e-05	2.83e-05
Glu-Glu	2.54e-05	1.57e-06	5.11e-06	3.42e-06	4.17e-06	1.7e-06	2.41e-06	5.77e-06	1.43e-06	1.99e-06	3.31e-06	7.3e-06	4.21e-06	4.26e-06	4.08e-06	7.65e-06	1.18e-05	1.48e-05
Gluconate	0.00201	0.00209	0.00182	0.00181	0.00176	0.00151	0.00172	0.00178	0.00171	0.00144	0.0015	0.00124	0.00152	0.00131	0.00158	0.00113	0.00102	0.0016
Gluconolactone	0	5.29e-06	0	0	5.48e-06	6.58e-06	5.12e-06	0	5.48e-06	1.24e-05	0	0	0	0	0	0	6.53e-06	0
Glucose	2.08e-05	3.73e-05	5.57e-05	1.32e-05	9.35e-05	5.76e-05	1.35e-05	2.57e-05	2.79e-05	2.32e-05	3.43e-05	2.5e-05	4.22e-05	2.4e-05	5.35e-05	1.67e-05	1.27e-05	1.98e-05
Glucose 6-phosphate	3.84e-05	7.1e-06	0.000703	1.99e-05	3.54e-05	1.53e-05	2.13e-05	0.00037	3.38e-05	1.52e-05	6.49e-06	2.28e-05	6.47e-06	1.37e-05	0.000103	2.2e-05	2.71e-05	9.17e-06
Glutarate	1.66e-05	8.82e-06	1.49e-05	1.02e-05	1.43e-05	7.59e-06	1.08e-05	2.95e-05	9.08e-06	8.53e-06	7.23e-05	5.63e-05	4.68e-05	5.13e-05	4.3e-05	6.38e-05	3.3e-05	2.83e-05
Gly-Leu	8.35e-05	2.49e-05	5.81e-05	5.39e-05	4.57e-05	3.02e-05	3.23e-05	7.59e-05	2.62e-05	3.07e-05	2.8e-05	8.1e-05	3.77e-05	3.68e-05	4.67e-05	6.55e-05	6.25e-05	3.58e-05
Glyceraldehyde	0.0981	0.144	0.103	0.11	0.101	0.153	0.156	0.15	0.172	0.186	0.0915	0.0998	0.0687	0.101	0.0822	0.0827	0.101	0.0926
Glyceraldehyde 3-phosphate	9.26e-06	4.85e-06	4.73e-05	8.93e-06	1.22e-05	8.16e-06	8.65e-06	4.29e-05	6.12e-06	7.29e-06	1.07e-06	1.22e-05	1.34e-06	5.22e-06	8.73e-06	6.57e-06	3.57e-06	8.77e-07
Glycerate	3.15e-05	9.08e-06	0.000786	2.08e-05	4.77e-05	2.23e-05	1.67e-05	0.000423	4.14e-05	1.99e-05	5.82e-06	1.34e-05	7.94e-06	1.83e-05	0.000108	1.46e-05	2.31e-05	1.04e-05
Glycerol 3-phosphate	0.000178	0.000126	0.00177	0.000138	4.02e-05	5.62e-05	6.39e-05	0.00127	0.000202	6.71e-05	3.63e-05	6.17e-05	9.13e-05	0.00034	0.000411	5.29e-05	6.44e-05	2.88e-05
Glycerol cyclic phosphate	3.5e-05	2.89e-05	2.18e-05	3.31e-05	2.3e-05	2.88e-05	2.42e-05	2.62e-05	3.32e-05	2.3e-05	4.32e-05	1.99e-05	3.97e-05	4.83e-05	2.28e-05	2.46e-05	3.26e-05	2.7e-05
Glycerophosphoethanolamine	0.00311	0.00287	0.00161	0.00273	0.00408	0.0033	0.00324	0.00201	0.00189	0.00306	0.000402	0.000571	0.000354	0.000289	0.000571	0.000457	0.000304	0.000348
Glycerophosphoinositol	0.000228	9.39e-05	0.000129	0.000223	0.000115	0.000134	0.00014	0.000134	0.000122	0.000133	0.000109	0.000128	0.000151	0.000123	0.000105	0.000167	0.000215	0.000108
Glycolaldehyde	0.000166	0.000234	0	0	0	0	0	0.000111	0.00027	0	0	0	0.000382	0	0	0.000123	0	0.000338
Guanosine	9.54e-05	2.4e-05	1.53e-05	2.57e-05	4.87e-06	1.31e-05	2.07e-05	1.02e-05	2.07e-05	1.09e-05	0.000137	5.21e-05	0.00016	0.000147	1.91e-05	8.07e-05	8.97e-05	0.000123
Guanosine diphosphate	2.07e-05	9.13e-06	2.69e-06	1.48e-05	9.99e-06	6.55e-06	9.65e-06	1.2e-05	9.62e-06	8.53e-06	8.28e-06	2.78e-05	1.25e-05	2.28e-05	3.13e-05	2.18e-05	2.58e-05	5.29e-06
Guanosine diphosphate mannose	4.84e-06	2.62e-06	7.36e-06	4.09e-06	3.52e-06	2.86e-06	4.04e-06	9.11e-06	3e-06	3.42e-06	2.65e-07	5.87e-06	5.31e-07	1.67e-07	2.53e-06	4.17e-06	3.21e-06	1.61e-07
Guanosine monophosphate	0.000132	5.01e-05	2.81e-05	9.59e-05	3.95e-05	3.46e-05	3.77e-05	1.1e-05	3.86e-05	4.13e-05	0.000371	0.000451	0.000526	0.000362	0.000162	0.000449	0.00063	0.000236
Gulonolactone	8.56e-05	2.37e-05	1.52e-05	5.65e-05	6.65e-05	3.62e-05	3.65e-05	6.42e-05	2.76e-05	2.59e-05	2.86e-05	8.96e-05	4.64e-05	3.79e-05	4.34e-05	8.04e-05	6.47e-05	3.02e-05
Hexarates	4.08e-05	5.26e-05	8.93e-05	1.48e-05	4.63e-05	2.4e-05	3.79e-05	3.06e-05	4.68e-05	1.8e-05	4.16e-05	6.18e-05	0.000105	5.91e-05	0.000115	4.8e-05	6.4e-05	0.000143
Hexitols	0.000297	0.000293	0.000278	0.000146	0.000221	0.000281	0.000121	0.000245	0.000174	8.15e-05	4.35e-05	5.05e-05	7.45e-05	5.79e-05	0.000113	4.14e-05	4.33e-05	0.000119
Hippurate	0.00538	0.00212	0.0084	0.00205	0.00361	0.00365	0.000434	0.00095	0.00224	0.000392	0.0108	6.18e-05	0.0112	0.0053	0.0142	9.61e-05	0.000678	0.00111
Homogentisate	0.000458	0.000187	4.71e-05	0.000401	0.000539	0.000258	0.000276	0.000517	0.000202	0.000209	8.92e-05	0.000585	0.000128	7.84e-05	0.000323	0.000378	0.000156	0.000153
Hydroxy-FA (10:0)	0.000144	0.000112	4.02e-05	9.63e-05	0.0001	0.000109	0.000114	2.41e-05	6.8e-05	9.7e-05	0.000705	0.000803	0.000465	0.0005	0.000374	0.000822	0.000894	0.00118
Hydroxy-FA (12:0)	7.95e-05	5.99e-05	2.22e-05	4.29e-05	5.21e-05	5.35e-05	6.03e-05	1.63e-05	3.75e-05	4.71e-05	0.00101	0.00126	0.000586	0.000672	0.000743	0.00127	0.00123	0.00183
Hydroxy-FA (18:1)	0.000524	0.000882	0.000625	0.00046	0.000476	0.000431	0.000588	0.000507	0.000858	0.000332	0.000841	0.000327	0.000911	0.000622	0.000772	0.00037	0.000349	0.000928
Hydroxy-FA (8:0)	2.25e-05	2.62e-05	1.69e-05	1.54e-05	1.8e-05	1.95e-05	2.48e-05	1.3e-05	2.26e-05	5.17e-06	2.61e-05	1.13e-05	7.53e-05	1.97e-05	5.32e-05	1.03e-05	1.01e-05	2.47e-05
Hydroxycitrate	1.5e-05	2.53e-05	7.28e-06	1.18e-05	2.58e-05	1.16e-05	1.91e-05	5.08e-06	9.67e-06	1.99e-05	2.38e-06	3.92e-06	1.19e-06	4.26e-06	5.16e-06	1.45e-05	0	7.16e-06
Hydroxyphenyllactate	0.000133	0.00017	0.000128	0.000129	8.78e-05	0.000121	0.000128	0.000207	0.000288	0.000117	0.000401	0.000148	0.00029	0.000429	0.00019	0.000135	0.000174	0.000248
Indole-3-pyruvate	3.04e-06	2.49e-06	2.71e-05	3.93e-07	8.38e-06	6.56e-06	1.66e-06	6.99e-06	5.18e-06	3.45e-06	2.52e-06	4.22e-06	4.68e-06	1.57e-06	1.13e-05	1.06e-06	1.06e-05	6.69e-06
Indoxyl sulfate	0.000221	0.000571	0.000182	0.00022	0.000311	0.000283	0.000312	0.00022	0.000505	0.000216	0.00105	0.000326	0.00211	0.000463	0.00134	0.000114	0.000247	0.000506
Inosine diphosphate	0	0	0	0	0	0	0	5.91e-07	0	0	4.18e-07	9.18e-07	0	0	0	0	1.48e-06	9.68e-07
Inosine monophosphate	5.46e-05	9.95e-06	0.00127	5.46e-05	9.15e-05	3.47e-05	2.26e-05	0.00256	0.000141	2.45e-05	5.68e-05	0.000106	5.83e-05	0.000207	0.000881	0.00014	5.53e-05	7.82e-05
Itaconate	0	0.000277	0	0.000216	0.000419	0.000198	0.000264	0	0	0.000264	0	7.32e-05	3.31e-05	0	0	4.47e-05	3.15e-05	0.000183
Lactate	0.0982	0.144	0.103	0.11	0.101	0.153	0.156	0.15	0.172	0.186	0.0914	0.0998	0.0687	0.101	0.0822	0.0827	0.101	0.0926
Lactose	1.54e-06	1.06e-06	3.09e-06	1.43e-06	2.44e-06	1.83e-06	1.22e-06	1.91e-06	1.39e-06	1.35e-06	7.56e-07	1.38e-06	8.34e-07	9.59e-07	1.72e-06	1.39e-06	1.27e-06	1.26e-06
Leu-Val	1.31e-05	5.2e-05	1.67e-05	1.06e-05	2.19e-05	0	2.22e-05	2.4e-05	5.05e-05	5.96e-05	2.92e-05	1.74e-05	3e-06	3.3e-05	1.29e-05	5.76e-06	1.42e-05	3.77e-05
Lumichrome	2.48e-05	1.45e-05	1.12e-05	1.54e-05	3.29e-06	4.68e-06	4.23e-06	5.47e-06	0	1.58e-05	6.26e-06	6.37e-06	3.53e-06	2.54e-06	3.08e-06	2.61e-05	2.07e-06	4.54e-06
Lyso-PC (18:1)	9.9e-06	1.23e-05	2.24e-05	1.47e-05	2.15e-05	1.92e-05	3.42e-06	2.13e-05	9.61e-06	7.36e-06	8.09e-06	9.97e-06	6.96e-06	8.43e-06	3.69e-05	8.97e-06	1.44e-05	3.32e-05
Lyso-PC (18:2)	1.18e-05	4.52e-06	6.94e-06	1.04e-05	1.04e-05	6.81e-06	9.88e-06	1.03e-05	7.18e-06	9.01e-06	5.63e-06	5.91e-06	5.19e-06	4.97e-06	8.35e-06	8.05e-06	7.44e-06	7.99e-06
Lyso-PE (18:1)	0.000214	0.000338	0.000326	0.000513	0.000425	0.000547	0.000166	0.000293	0.000166	0.000239	0.000253	0.000222	0.000288	0.000177	0.000566	0.000202	0.000243	0.000493
Lyso-PE (20:4)	5.46e-06	6.67e-06	3.23e-06	9.99e-06	4.85e-06	5.54e-06	6.54e-06	5.44e-06	5.94e-06	7.42e-06	8.93e-06	2.58e-06	8.92e-06	5.93e-06	4.43e-06	2.96e-06	3.28e-06	1.02e-05
Malate	0.00378	0.00239	0.00488	0.00311	0.00629	0.00415	0.00341	0.00455	0.00248	0.00352	0.00137	0.00331	0.00159	0.00205	0.00314	0.00323	0.00271	0.00206
Maleate	0.00201	0.00209	0.00182	0.00181	0.00176	0.00151	0.00172	0.00178	0.00171	0.00144	0.0015	0.00124	0.00152	0.00131	0.00158	0.00113	0.00102	0.0016
Malonate	1.67e-05	1.32e-05	1.78e-05	1.41e-05	1.66e-05	1.11e-05	1.14e-05	1.13e-05	1.31e-05	1.23e-05	2.76e-05	1.46e-05	2.4e-05	3.31e-05	1.89e-05	1.67e-05	2.22e-05	1.48e-05
Maltose	5.5e-06	3.59e-06	1.18e-05	3.13e-06	3.97e-06	5.65e-06	3.1e-06	4.43e-06	6.08e-06	2.48e-06	2.89e-06	3.72e-06	3.46e-06	3.58e-06	4.47e-06	3.92e-06	5.38e-06	2.52e-06
Mandelate	7.81e-06	6.01e-06	5.01e-06	7.28e-06	9.93e-06	8.77e-06	5.85e-06	3.61e-06	5.88e-06	5.02e-06	2.03e-06	4.28e-06	3.55e-06	0	7.9e-06	1.01e-05	5.25e-06	4.17e-06
Mannose 6-phosphate	3.15e-05	9.08e-06	0.000786	2.08e-05	4.77e-05	2.23e-05	1.67e-05	0.000423	4.14e-05	1.99e-05	5.82e-06	1.34e-05	7.94e-06	1.83e-05	0.000108	1.46e-05	2.31e-05	1.04e-05
Melibiose	5.5e-06	3.59e-06	1.18e-05	3.13e-06	3.97e-06	5.65e-06	3.1e-06	4.43e-06	6.08e-06	2.48e-06	2.89e-06	3.72e-06	3.46e-06	3.58e-06	4.47e-06	3.92e-06	5.38e-06	2.52e-06
Methyglutarate	1.02e-05	6.35e-06	1.06e-05	7.82e-06	1.17e-05	8.01e-06	9.01e-06	7.7e-06	8.85e-06	6.34e-06	9.02e-06	9.49e-06	7.76e-06	7.87e-06	1.17e-05	1.04e-05	1.06e-05	9.77e-06
Mevalolactone	0	9.07e-06	3.69e-06	0	1.54e-05	0	0.000153	0	3.81e-06	0	4.58e-05	1.02e-05	0	0	0	7.23e-06	0	0
Mevalonate	2.33e-07	0	2.76e-07	0	0	0	0	0	0	0	6.26e-06	6.72e-07	2.96e-06	5.25e-06	3.38e-06	2.11e-06	1.32e-06	2.09e-06
Monoethylmalonate	1.66e-05	8.82e-06	1.49e-05	1.02e-05	1.43e-05	7.59e-06	1.08e-05	2.95e-05	9.08e-06	8.53e-06	7.23e-05	5.63e-05	4.68e-05	5.13e-05	4.3e-05	6.38e-05	3.3e-05	2.83e-05
Monomethylglutarate	1.08e-05	7.16e-06	1.25e-05	9.89e-06	1.29e-05	9.56e-06	9.81e-06	8.69e-06	1.17e-05	8.22e-06	9.96e-06	1.19e-05	8.64e-06	8.7e-06	1.27e-05	1.21e-05	1.14e-05	1.03e-05
Myoinositol	0.000193	0.000206	0.000323	0.000123	0.000187	0.000244	0.000181	0.000167	0.000159	7.74e-05	0.000151	0.000163	0.000181	0.000136	0.000194	0.000197	0.00012	0.000131
N-Acetylalanine	1.4e-05	7.74e-06	8.72e-06	1.23e-05	1.63e-05	8.58e-06	9.16e-06	1.35e-05	6.1e-06	9.43e-06	4.32e-06	1.25e-05	4.4e-06	2.3e-06	5.86e-06	8.22e-06	6.54e-06	6.06e-06
N-Acetylasparagine	4.62e-06	4.01e-06	7.77e-06	4.57e-06	6.16e-06	5.6e-06	4.99e-06	5.15e-06	7.74e-06	4.19e-06	1.45e-05	5.78e-06	9.46e-06	1.46e-05	7.86e-06	6.33e-06	6.56e-06	1.13e-05
N-Acetylaspartate	0.00158	0.00119	0.00182	0.00166	0.00219	0.00145	0.00141	0.0014	0.000916	0.00135	0.00186	0.00269	0.00219	0.00164	0.00202	0.0027	0.00202	0.00176
N-Acetylcysteine	2.19e-05	7.51e-06	3.95e-05	5e-05	3.65e-06	1.75e-05	1.09e-05	8.28e-05	3.01e-05	1.12e-05	0.000107	8.81e-05	0.000112	7.88e-05	5.57e-05	8.12e-05	7.12e-05	2.2e-05
N-Acetylglycine	4.5e-05	2.41e-06	5.7e-05	2.68e-06	2e-05	6.33e-06	1.25e-05	4.23e-05	1.09e-05	5.39e-06	2.41e-05	7.19e-05	2.78e-05	2.83e-05	3.15e-05	0.00012	8.8e-05	3.27e-05
N-Acetylhexosamine phosphate	8.35e-05	2.49e-05	5.81e-05	5.39e-05	4.57e-05	3.02e-05	3.23e-05	7.59e-05	2.62e-05	3.07e-05	2.8e-05	8.1e-05	3.77e-05	3.68e-05	4.67e-05	6.55e-05	6.25e-05	3.58e-05
N-Acetylhexosamine sulfate	0.000237	0.000165	0.000153	8.47e-05	0.000216	0.000296	8.06e-05	0.000177	0.000168	0.00014	0.000165	0.000226	0.000292	0.000232	0.000257	0.000258	0.000241	0.000284
N-Acetylleucine	9.78e-05	0.000146	0.000114	8.93e-05	0.000119	9.25e-05	0.000108	9.99e-05	0.000195	8.15e-05	0.000344	0.000147	0.000185	0.000343	0.000118	7.94e-05	0.000143	0.000308
N-Acetylmethionine	0.000323	0.000485	0.000195	0.000359	0.000556	0.000617	0.000425	0.000315	0.000354	0.00063	0.00019	0.000217	0.000165	0.000156	0.00015	0.000172	0.000117	0.000169
N-Acetylornithine	4.7e-05	4.35e-05	2.91e-05	4.44e-05	3.74e-05	4.77e-05	5.46e-05	4.21e-05	5.06e-05	5.84e-05	4.29e-05	6.5e-05	3.79e-05	3.2e-05	4.36e-05	3.79e-05	4.72e-05	3.75e-05
N-Acetylphenylalanine	0.000106	0.000206	0.000234	0.000114	0.000143	0.000138	9.49e-05	0.000143	0.000306	0.000124	5.61e-05	9.67e-05	0.000125	8.56e-05	9.42e-05	8.94e-05	0.000109	0.000137
N-Acetylserine	0.000768	0.000801	0.000433	0.000849	0.00101	0.000962	0.000844	0.000943	0.000622	0.000891	0.000849	0.000765	0.000929	0.000713	0.00065	0.000701	0.000587	0.000643
N-Acetyltryptophan	1.21e-05	1.96e-05	2.02e-05	1.11e-05	1.55e-05	1.37e-05	1.16e-05	6.05e-06	1.66e-05	1.32e-05	1.12e-05	7.87e-06	1.23e-05	1.11e-05	1.05e-05	7.81e-06	1.18e-05	1.21e-05
N-Formylmethionine	9.7e-05	0.000148	4.5e-05	8.52e-05	0.000128	0.00013	0.000132	7.87e-05	8.5e-05	0.000118	7.68e-05	6.88e-05	6.02e-05	5.98e-05	4.97e-05	4.95e-05	3.86e-05	5.98e-05
N-Undecanoylglycine	0	0	0	0	0	6.59e-06	0	0	4.7e-06	0	9.22e-06	8.28e-06	5.19e-07	0	6.54e-06	0	2.68e-06	1.32e-05
NAD+	0.00011	3.84e-05	0.000887	5.48e-05	6.77e-05	2.8e-05	6.67e-05	0.000496	0.000121	3.95e-05	2.43e-05	0.000122	4.83e-05	4.43e-05	0.000197	8.98e-05	6.95e-05	2e-05
NADH	0.000112	4.15e-05	0.000901	5.67e-05	7.71e-05	3.35e-05	8.14e-05	0.000509	0.000124	4.62e-05	2.51e-05	0.000129	4.9e-05	4.43e-05	0.000199	9.69e-05	7.3e-05	2.94e-05
Oxoadipate	1.85e-07	0	2.79e-07	1.75e-07	4.47e-07	3.6e-07	1.74e-07	0	2.75e-07	2.49e-07	2.69e-07	0	6.6e-07	3.93e-07	1.33e-07	5.34e-07	1.29e-07	0
Oxohexanoic acid	0.00541	0.00201	0.00266	0.0016	0.0124	0.00778	0.00483	0.00156	0.00185	0.00275	0.00153	0.00773	0.000941	0.00369	0.00538	0.00572	0.00651	0.00254
Oxoproline	0.000253	0.000276	9.6e-05	0.000325	0.000555	0.000338	0.000279	0.000129	0.00027	0.000301	0.000237	0.000198	0.000158	0.000144	0.000164	0.00022	0.000123	0.00029
P-DMEA	0.000402	0.000223	0.000237	0.000408	0.000421	0.000183	0.000267	0.000265	0.000214	0.000179	0.000146	0.000259	0.000184	0.00017	0.000146	0.000266	0.000232	0.000208
Palatinose	5.5e-06	3.59e-06	1.18e-05	3.13e-06	3.97e-06	5.65e-06	3.1e-06	4.43e-06	6.08e-06	2.48e-06	2.89e-06	3.72e-06	3.46e-06	3.58e-06	4.47e-06	3.92e-06	5.38e-06	2.52e-06
PE (34:2)	0	6.61e-06	2.2e-06	2.49e-05	4.98e-06	5.67e-06	9.64e-06	1.21e-05	4.8e-06	2.72e-06	2.21e-06	6.95e-06	3.83e-06	1.14e-05	3.61e-06	1.06e-05	0	2.06e-06
PE (36:2)	3.1e-06	1.26e-05	6.07e-06	2.94e-05	1.32e-05	1.69e-05	1.48e-05	8.1e-06	4.93e-06	1.68e-05	2.76e-06	5.35e-06	5.15e-06	8.19e-06	2.58e-06	1.98e-05	8.63e-07	6.8e-06
PE (36:3)	2.06e-05	2.87e-05	1.36e-05	5.7e-05	1.86e-05	3.07e-05	2.18e-05	1.62e-05	1.23e-05	2.69e-05	2.05e-05	2.43e-05	2.25e-05	3.27e-05	2.02e-05	3.64e-05	5.9e-06	2.34e-05
PE (38:5)	6.24e-07	8.79e-06	9.39e-07	1.35e-05	5.27e-06	5.54e-06	4.46e-06	3.8e-06	3.19e-07	9.76e-06	1.16e-05	1.49e-05	1.42e-05	2.46e-05	1.55e-05	4.07e-05	1.55e-06	3.86e-06
PE (38:6)	0	7.12e-07	0	1.4e-06	4.26e-07	1.74e-06	2.03e-07	7.04e-07	4.4e-07	0	8.06e-07	1.34e-06	1.18e-06	2.18e-06	1.04e-06	8.36e-07	0	2.81e-06
Pentitols	0.000194	0.000163	0.000137	0.000129	0.00014	0.000159	0.000165	0.000141	0.000161	0.000126	0.000153	9.27e-05	0.000198	0.000158	0.000174	0.000131	0.000113	0.000138
Pentoses	2.25e-05	2.62e-05	1.69e-05	1.54e-05	1.8e-05	1.95e-05	2.48e-05	1.3e-05	2.26e-05	5.17e-06	2.61e-05	1.13e-05	7.53e-05	1.97e-05	5.32e-05	1.03e-05	1.01e-05	2.47e-05
Phenylacetate	1.24e-05	7.87e-06	6.87e-06	1.14e-05	0	1.53e-05	4.92e-06	7.02e-06	1.19e-05	0	1.17e-05	5.49e-06	0	1.33e-05	1.63e-05	3.48e-05	2.03e-05	2.1e-05
Phosphoenolpyruvate	6.2e-06	1.08e-06	9.34e-06	6.97e-06	8.15e-06	2.85e-06	5.95e-07	0	1.76e-06	7.87e-08	5.02e-07	1.42e-06	0	6.24e-08	5.11e-06	0	3.29e-06	1.42e-06
PS (34:2)	1.11e-06	2.87e-06	4.15e-07	1.03e-05	3.88e-06	7.14e-06	4.98e-07	1.56e-06	5.16e-07	2.1e-06	3.34e-07	0	1.03e-06	0	4.14e-06	0	0	7.78e-07
PS (36:1)	2.32e-05	4.26e-05	1.26e-05	9.67e-05	3.36e-05	6e-05	3.69e-05	2.14e-05	1.76e-05	3.52e-05	2.93e-05	2.73e-05	3.82e-05	3.02e-05	3.75e-05	5.53e-05	9.94e-06	3.81e-05
PS (40:6)	9.54e-05	2.4e-05	1.53e-05	2.57e-05	4.87e-06	1.31e-05	2.07e-05	1.02e-05	2.07e-05	1.09e-05	0.000137	5.21e-05	0.00016	0.000147	1.91e-05	8.07e-05	8.97e-05	0.000123
Pyroglutamate	0.000253	0.000276	9.6e-05	0.000325	0.000548	0.000338	0.000279	0.000126	0.00027	0.000301	0.00023	0.000198	0.000158	0.00014	0.000167	0.000245	0.000115	0.000295
Pyruvate	0	0	0.000643	1.84e-05	2.59e-05	2.75e-05	1.83e-05	0.000289	2.28e-05	1.64e-05	6.47e-05	1.7e-05	4.02e-05	0.000178	4.41e-05	4.11e-05	6.33e-05	0
Quinate	1.77e-06	8.5e-06	3.15e-06	4.11e-07	2.24e-06	2.51e-06	5.57e-06	1.28e-06	5.76e-06	1.66e-06	1.88e-06	0	3.12e-06	2.6e-06	1.75e-06	5.13e-07	3.95e-07	4.2e-07
Quinolinate	3.46e-06	5.35e-06	3.77e-07	2.54e-06	5.06e-06	3e-06	4.03e-06	7.9e-07	8.73e-06	1.92e-06	3.07e-06	7.53e-07	4.72e-06	3.1e-06	4.04e-06	1.27e-06	2.46e-06	5.87e-06
Raffinose	0	1.06e-06	5.82e-06	0	8.13e-07	0	1.05e-06	0	0	1.3e-06	0	0	6.19e-07	0	0	0	0	0
Resorcinol monoacetate	8.31e-06	6.12e-06	2.92e-05	4.73e-06	2.28e-06	5.98e-06	3.28e-06	3.28e-06	2.08e-06	2.18e-05	8.97e-07	3.68e-06	1.86e-06	0	1.71e-06	5.38e-06	3.13e-06	7.88e-07
Riboflavin	0.00011	3.84e-05	0.000887	5.48e-05	6.77e-05	2.8e-05	6.67e-05	0.000496	0.000121	3.95e-05	2.43e-05	0.000122	4.83e-05	4.43e-05	0.000197	8.98e-05	6.95e-05	2e-05
Ribulose/Ribose/Xylulose 5-phosphate	4.5e-05	2.41e-06	5.7e-05	2.68e-06	2e-05	6.33e-06	1.25e-05	4.23e-05	1.09e-05	5.39e-06	2.41e-05	7.19e-05	2.78e-05	2.83e-05	3.15e-05	0.00012	8.8e-05	3.27e-05
Salicylamide	7.01e-07	9.79e-07	1.2e-06	3.3e-07	8.72e-07	3.87e-07	2.52e-07	1.24e-06	3.29e-07	2.42e-07	3.18e-07	2.19e-07	0	5.17e-07	1.13e-06	6.75e-07	6e-07	3.13e-07
Salicylate	0	0	0	3.85e-06	0	0	0	0	0	1.36e-06	0	2.78e-06	2.6e-06	0	0	1.45e-06	0	2.26e-06
Sedoheptulose 7-phosphate	4.94e-06	1.98e-07	0	0	1.18e-06	9.92e-07	0	0	0	2.97e-07	7.99e-07	2.55e-06	2.65e-06	0	0	0	0	0
Succinate	0.00153	0.00107	0.00194	0.00128	0.00119	0.000752	0.00108	0.00213	0.00127	0.00108	0.000243	0.000347	0.000472	0.000821	0.00049	0.000329	0.000321	0.000232
Sucrose	5.5e-06	3.59e-06	1.18e-05	3.13e-06	3.97e-06	5.65e-06	3.1e-06	4.43e-06	6.08e-06	2.48e-06	2.89e-06	3.72e-06	3.46e-06	3.58e-06	4.47e-06	3.92e-06	5.38e-06	2.52e-06
Tartrate	1.04e-06	0	9.22e-07	0	4.94e-07	4.95e-07	4.75e-07	1.56e-06	0	0	5.09e-07	1.66e-06	1.43e-06	1.34e-06	2.36e-06	1.77e-06	2.16e-06	6.2e-07
Taurine	1.61e-05	1.2e-05	1.1e-06	2.31e-05	1.81e-05	2.02e-05	1.47e-05	6.5e-06	8.72e-06	2.29e-05	1.25e-05	1.96e-05	1.1e-05	9.35e-06	7.99e-06	1.39e-05	8.52e-06	1e-05
Taurocyamine	1.81e-05	2.05e-05	9.71e-06	1.88e-05	3.69e-05	2.78e-05	2.13e-05	1.05e-05	1.22e-05	2.89e-05	0	2.52e-06	0	0	0	1.95e-06	0	0
Thioproline	5.82e-05	5.79e-05	2.84e-05	6.5e-05	3.81e-05	3.71e-05	5.64e-05	4.83e-05	7.77e-05	6.17e-05	4.38e-05	5.46e-05	4.55e-05	0.000102	5.25e-05	0.000113	6.72e-05	5.1e-05
Threonate	0.00171	0.00342	0.000512	0.0017	0.00249	0.00171	0.00277	0	0.00178	0.00286	0.000491	0.000955	0.000548	0.00188	0.00128	0.00394	0.000462	0.00163
Thymine	0.000838	0.000684	0.00044	0.000375	0.00038	0.000451	0.000472	0.000545	0.000821	0.000931	0.001	0.000465	0.00135	0.00149	0.000534	0.000665	0.00148	0.0011
trans-Aconitate	4.99e-05	2.54e-05	7.89e-05	4.33e-05	8.6e-05	3.24e-05	3.35e-05	4.74e-05	3.14e-05	2.87e-05	1.83e-05	5.39e-05	3.06e-05	4.26e-05	4.9e-05	5.85e-05	9.89e-05	2.54e-05
Trehalose	5.48e-06	3.59e-06	3.23e-06	3.17e-06	3.97e-06	5.67e-06	3.11e-06	4.24e-06	5.93e-06	2.48e-06	2.78e-06	3.72e-06	3.42e-06	3.58e-06	0	3.88e-06	5.36e-06	2.42e-06
Tryptophanamide	0	9.32e-07	2.34e-07	7.52e-07	0	1.33e-06	1.34e-06	1.07e-06	2.61e-06	2.78e-06	3.12e-07	2.86e-07	0	0	0	0	2.97e-07	2.65e-07
UDP-glucose	0.000233	0.000115	0.000189	0.000144	0.000295	0.000116	0.00017	0.000206	7.61e-05	0.000109	1.47e-05	0.000102	3.68e-05	1.19e-05	7.45e-05	7.53e-05	4.37e-05	2.91e-05
UDP-N-acetylglucosamine	0.00187	0.000551	0.00123	0.0013	0.00114	0.000663	0.000929	0.00196	0.000567	0.000588	0.000397	0.00157	0.00027	0.000232	0.000788	0.00104	0.000403	0.000539
Uracil	0.0169	0.0117	0.00661	0.01	0.00211	0.00441	0.00845	0.0116	0.0137	0.0105	0.0122	0.00725	0.0237	0.0256	0.00704	0.00833	0.0191	0.0123
Urate	0.00337	0.00278	0.00317	0.0024	0.00108	0.0019	0.00231	0.00264	0.00525	0.00256	0.00274	0.00127	0.00304	0.00396	0.002	0.00255	0.00441	0.00386
Uridine	0.00154	0.001	0.000777	0.000766	0.000588	0.000974	0.000928	0.000832	0.000752	0.000641	0.000724	0.000679	0.00119	0.00111	0.000639	0.000729	0.000809	0.00103
Uridine diphosphate	8.73e-05	3.89e-05	2.49e-05	7.31e-05	0.00011	4.5e-05	5.43e-05	4.12e-05	1.92e-05	4.37e-05	3.64e-06	4.45e-05	4.66e-06	5.29e-06	1.75e-05	1.57e-05	1.13e-05	3.45e-06
Uridine monophosphate	0.000458	0.000187	4.71e-05	0.000401	0.000539	0.000258	0.000276	0.000517	0.000202	0.000209	8.92e-05	0.000585	0.000128	7.84e-05	0.000323	0.000378	0.000156	0.000153
Uridine triphosphate	2.15e-05	9.59e-06	0.000103	2.04e-05	4.52e-05	1.59e-05	1.83e-05	4.62e-05	7.6e-06	1.31e-05	4.18e-07	4.2e-06	4.46e-07	1.41e-06	6.38e-06	1.72e-06	1.3e-06	2.56e-07
Val-Phe	0.000237	0.000165	0.000153	8.47e-05	0.000216	0.000296	8.06e-05	0.000177	0.000168	0.00014	0.000165	0.000226	0.000292	0.000232	0.000257	0.000258	0.000241	0.000284
Valine	0.00677	0.00817	0.00423	0.00645	0.00638	0.00709	0.00872	0.00581	0.0074	0.00659	0.00963	0.00949	0.00874	0.00861	0.00742	0.00694	0.00727	0.00988
Xanthine	0.00386	0.00163	0.000977	0.0019	0.000534	0.000962	0.00166	0.00159	0.00253	0.00147	0.00318	0.00158	0.00398	0.00558	0.0012	0.00244	0.00322	0.00293
Xanthosine	5.95e-05	1.19e-05	6.15e-06	1.64e-05	1.07e-06	2.78e-06	1.1e-05	1.66e-05	2.2e-05	1.14e-05	3.76e-05	7.02e-06	6.32e-05	0.000141	5.56e-06	1.73e-05	4.22e-05	2.09e-05
Xanthosine monophosphate	4.39e-07	0	3.44e-07	0	0	0	0	0	0	0	3.54e-06	2.48e-06	5.35e-06	4.23e-06	1.36e-06	2.67e-06	7.62e-06	1.8e-06

## Sheet: Patients' fibroblasts
Sample_name	Group	10-undecanoate	1-Aminocyclopropanecarboxylate	1-Methyladenosine	2,3-Dihydroxybenzoate	2',4'-Dihydroxyacetophenone	2,5-Dihydroxybenzoate	2-Aminooctanoate	2-Aminophenol-2	2-Ethyl-2-hydroxybutanoate	2-Hydroxy-4-(methylthio)butanoate	2-Hydroxybutyrate	2-Hydroxyglutarate	2-Hydroxyhexadecanoate	2-Hydroxytetradecanoate	2-Isopropylmalate	2-Ketohexanoic	2-Octenoylcarnitine	3-(3,4,5-Trimethoxyphenyl)propionate	3-(4-Hydroxyphenyl)pyruvate	3,4,5-Trimethoxycinnamate	3,4-Dihydroxybenzoate	3-Amino-4-hydroxybenzoate	3-Hydroxybenzaldehyde	3-Hydroxybutyrate	3-Hydroxydodecanoylcarnitine	3-Hydroxyhexadecanoylcarnitine	3-Hydroxymethylglutarate	3-Hydroxyoctanoate	3-Hydroxysebacate	3-Methoxy-4-hydroxymandelate	3-Methoxytyramine	3-Methoxytyrosine	3-Methyl-2-oxovalerate	3-Methylglutarylcarnitine	3-Sulfinoalanine	4-Acetamidobutanoate	4-Acetylbutyrate	4-Coumarate	4-Guanidinobutanoate-1	4-Guanidinobutanoate-2	4-Hydroxybenzaldehyde	4-Hydroxybenzoate	4-Hydroxyphenyl-2-propionate	4-Imidazoleacetate	4-Methylcatechol	4-Pyridoxate	5-Aminopentanoate	5-Aminopentanoate
GMDP-4-0079-1_a	ALDH6A1	1.0841e-06	1.71152e-05	3.74462e-05	7.03269e-07	8.45884e-06	1.0547e-06	6.59014e-06	8.42663e-06	7.88345e-06	1.19655e-06	3.71631e-05	0.000212384	7.76594e-05	7.35676e-06	2.01715e-06	1.07315e-05	1.48803e-05	2.85098e-06	4.14602e-05	4.20971e-06	4.85068e-06	2.41157e-09	7.86027e-07	1.56195e-06	4.11346e-05	0.000222711	5.65222e-05	2.49913e-06	1.39309e-05	1.28315e-05	3.17449e-06	3.53655e-06	0.00073532	1.65143e-06	2.42431e-05	8.18296e-06	5.54042e-06	2.41157e-09	0.000114081	0.000841116	3.94248e-05	5.64639e-06	1.15648e-06	1.13874e-05	5.5188e-07	3.70918e-06	0.00770691	3.9962e-05
GMDP-4-0079-1_b	ALDH6A1	1.14199e-06	1.28557e-05	4.23779e-05	3.58223e-09	2.08436e-06	3.58223e-09	3.4354e-06	5.98669e-06	2.90148e-06	8.97138e-07	2.51278e-05	0.000234197	8.06836e-06	3.14985e-06	3.58223e-09	9.09158e-06	1.78609e-05	3.58223e-09	3.22501e-05	3.21933e-06	1.32115e-06	2.71305e-05	7.83638e-07	5.18412e-07	3.73455e-05	0.000239018	5.54226e-05	6.19399e-06	4.97293e-06	1.71247e-05	2.38474e-06	2.75638e-06	0.000720061	6.60514e-06	4.08496e-05	8.12423e-06	3.58223e-09	3.52723e-07	0.000134823	0.00102041	3.2671e-05	1.00902e-05	3.09452e-06	1.04388e-05	3.20506e-07	9.9368e-06	0.001722	5.14818e-05
GMDP-4-0079-1_c	ALDH6A1	2.94379e-06	1.47316e-05	3.9964e-05	2.5105e-06	3.44598e-06	2.34535e-06	1.64571e-06	8.08064e-06	3.00066e-06	1.10284e-06	3.02155e-05	0.000210961	0.000119618	6.14184e-06	7.58356e-07	1.85195e-06	1.70689e-05	3.38393e-09	5.38765e-05	2.50053e-06	5.04465e-06	2.91925e-05	8.69109e-07	3.38393e-09	4.03516e-05	0.000340622	7.6407e-05	5.93337e-06	2.70729e-05	1.58107e-05	2.963e-06	1.65272e-06	0.000827918	6.2977e-06	6.01517e-05	7.33746e-06	5.75949e-06	2.4877e-07	0.000135304	0.00105844	5.97254e-05	1.01369e-05	3.48009e-06	1.03427e-05	2.04582e-06	9.56734e-06	0.0017449	4.82619e-05
4170_a	a_ctrl	2.47972e-07	1.47781e-05	6.96136e-05	2.26582e-09	1.89015e-06	2.26582e-09	2.23238e-06	3.72132e-06	3.4561e-07	1.66902e-06	2.03278e-05	0.000173191	7.42347e-06	2.26582e-09	5.71235e-07	1.25013e-09	1.0522e-05	7.14897e-06	5.48484e-07	2.03124e-06	1.25256e-06	1.99437e-05	3.03974e-06	2.26582e-09	9.89136e-05	0.00016044	0.000302179	9.39836e-07	1.08407e-06	1.6484e-06	2.26582e-09	2.10294e-06	0.000779925	6.41488e-06	3.0651e-05	6.59566e-06	8.24166e-07	5.32681e-07	2.39163e-05	0.000365085	7.03773e-07	2.82179e-06	1.81467e-06	8.21039e-06	1.34889e-06	1.37886e-05	8.43853e-05	5.28043e-05
4170_c	a_ctrl	3.54192e-07	1.5694e-05	8.16577e-05	1.18747e-07	1.48753e-06	1.85461e-07	5.53764e-06	5.83222e-06	1.55375e-06	1.02905e-06	1.54425e-05	0.000155479	3.2905e-06	1.85591e-06	2.04421e-09	2.04421e-09	5.01263e-06	6.31496e-06	2.68638e-06	3.84323e-07	1.15416e-06	2.09464e-05	4.00829e-06	8.87223e-07	6.52319e-05	0.000100387	0.000233228	2.04421e-09	2.04421e-09	1.37638e-06	2.04421e-09	1.83783e-06	0.000969991	4.3271e-06	2.76959e-05	4.94587e-06	1.45857e-06	3.66807e-07	2.88084e-05	0.000429685	2.77055e-06	2.04421e-09	4.75026e-07	7.1925e-06	5.58856e-07	7.12028e-06	0.000479316	4.60742e-05
4917_a	a_ctrl	3.73777e-07	1.5469e-05	0.000134558	8.07291e-08	2.30789e-06	1.59576e-09	3.37797e-06	4.94784e-06	3.82196e-07	1.55084e-06	1.26655e-05	0.00019232	8.63249e-07	1.59576e-09	1.59576e-09	1.59576e-09	3.28075e-06	3.86221e-06	8.37668e-06	1.06525e-06	8.93507e-07	2.18886e-05	4.30423e-06	9.89745e-07	1.70132e-05	4.39397e-05	0.000307635	2.14758e-06	1.59576e-09	1.59576e-09	5.03588e-06	2.15679e-06	0.000256361	7.9874e-06	1.79808e-05	6.56375e-06	2.33397e-06	3.03316e-07	4.25122e-05	0.000719681	7.81137e-06	1.59576e-09	7.87457e-07	9.68899e-06	1.8743e-07	4.19859e-06	0.000898061	0.000136571
4917_b	a_ctrl	3.26009e-07	1.57921e-05	0.000188776	1.37072e-07	1.30923e-06	2.14214e-09	5.86913e-06	4.14044e-06	2.04055e-08	1.03087e-06	1.4621e-05	0.000185471	2.14214e-09	3.63753e-06	4.12092e-07	7.72908e-07	2.14214e-09	1.00778e-05	1.05115e-05	1.44462e-06	1.67138e-06	2.96104e-05	6.99491e-06	1.35399e-07	2.04671e-05	6.27372e-05	0.000349167	2.14214e-09	3.13307e-06	1.09659e-06	3.24565e-06	2.78375e-06	0.000390324	6.54289e-06	1.84207e-05	7.6578e-06	2.14214e-09	2.14214e-09	3.20851e-05	0.000792396	1.08928e-05	1.00822e-06	2.1295e-07	5.46255e-06	4.91589e-08	4.5422e-06	0.000105347	0.00012839
4917_c	a_ctrl	1.4441e-09	1.30049e-05	0.000125489	1.4441e-09	4.71193e-06	1.63913e-07	5.10123e-06	3.23919e-06	1.4441e-09	1.74905e-06	1.21446e-05	0.000184196	1.4441e-09	1.4441e-09	8.14685e-07	7.04439e-08	2.74418e-06	5.97281e-06	9.58771e-06	9.05099e-07	1.4441e-09	2.37927e-05	3.85761e-06	1.47451e-06	1.35307e-05	7.19351e-05	0.000314531	1.83913e-06	1.19734e-06	4.82726e-07	1.47115e-06	2.21479e-06	0.000348363	9.74005e-06	1.79662e-05	5.66874e-06	4.51919e-06	4.62832e-07	3.78411e-05	0.000749118	9.52019e-06	1.25799e-06	1.00701e-06	7.44483e-06	5.00425e-07	4.46199e-06	0.000559718	0.000144262
5058_a	a_ctrl	2.15148e-07	1.5168e-05	0.00025916	9.44406e-07	3.84206e-06	3.95424e-07	1.35189e-06	6.79898e-06	6.81172e-07	1.83796e-06	2.8817e-05	0.000161265	7.95263e-06	2.60853e-09	7.55388e-07	1.21572e-05	1.49715e-05	8.96792e-06	1.88329e-05	4.36957e-08	1.06419e-06	2.14517e-05	1.23253e-06	6.95629e-07	3.4598e-05	0.000152835	0.000140493	5.57244e-06	5.377e-06	1.23987e-06	6.44687e-06	1.41373e-06	0.000983106	7.50233e-06	2.09402e-05	9.52763e-06	4.4602e-06	8.94046e-07	6.21085e-05	0.000534536	2.34348e-05	7.85851e-07	1.11263e-06	4.76378e-06	2.97678e-07	1.0617e-05	0.000552665	2.99033e-05
5058_b	a_ctrl	2.65549e-07	1.22252e-05	0.00029226	1.76571e-09	3.58399e-06	1.76571e-09	4.80414e-06	5.08668e-06	2.44359e-06	1.17317e-06	2.43425e-05	0.000152465	1.65569e-05	2.98868e-06	2.22876e-06	2.12248e-05	1.04755e-05	1.19423e-05	1.08583e-05	2.24336e-06	9.95999e-07	2.54904e-05	2.41368e-06	1.19657e-06	3.18442e-05	0.00012143	0.00013746	1.58787e-06	1.50103e-06	1.76269e-06	7.98074e-06	1.39952e-06	0.000629802	6.45175e-06	1.92333e-05	8.61393e-06	5.57154e-06	5.95337e-07	6.10196e-05	0.000650053	1.1113e-05	3.62129e-06	1.64803e-06	9.26563e-06	6.16681e-07	6.3104e-06	0.000923855	2.72337e-05
HAFC_a	a_ctrl	2.23495e-08	1.33404e-05	4.06664e-05	4.56946e-07	1.63999e-06	6.03908e-07	8.94117e-06	6.02749e-06	8.44976e-07	2.01515e-06	1.97115e-05	0.000294469	5.61688e-05	3.84456e-06	2.25221e-09	7.28305e-06	3.96576e-06	7.1807e-06	1.67087e-05	1.2877e-06	2.25221e-09	9.60236e-05	1.40602e-06	5.95872e-08	1.72044e-05	4.16479e-05	0.000164255	1.43441e-06	6.49583e-06	3.09128e-06	1.25729e-06	3.04663e-06	0.000139899	1.09798e-05	4.01925e-05	9.46783e-06	6.25324e-06	3.42408e-07	3.82801e-05	0.000496696	1.62413e-05	3.33651e-06	7.74465e-07	5.5781e-06	9.50295e-07	6.70142e-06	0.0015342	6.18956e-05
5058_c	a_ctrl	2.50928e-09	1.13727e-05	0.00032868	7.05716e-07	3.16659e-06	8.14742e-07	3.32115e-06	7.42839e-06	1.82488e-06	2.62841e-06	2.96323e-05	0.00017417	9.64927e-06	2.11645e-06	1.25179e-06	2.78752e-05	2.07953e-05	1.32442e-05	1.59028e-05	1.2177e-06	1.91655e-06	2.1637e-05	1.14672e-06	1.96426e-06	4.21139e-05	0.00022138	0.000160828	2.68179e-06	4.85057e-06	4.87664e-06	1.04504e-05	1.47217e-06	0.000945684	2.78599e-06	2.15499e-05	1.45161e-05	3.43951e-06	1.01273e-06	2.88976e-05	0.000571293	1.61418e-05	9.08771e-07	1.07163e-06	4.87041e-06	4.57373e-07	9.74093e-06	0.00046728	3.1297e-05
HAFC_c	a_ctrl	2.43899e-09	1.63509e-05	4.01423e-05	2.43899e-09	2.00785e-06	2.43899e-09	2.84937e-06	5.46436e-06	1.10999e-06	9.80167e-07	1.51316e-05	0.000244439	3.31979e-05	4.9622e-06	2.43899e-09	1.14797e-05	4.04589e-06	5.16551e-06	6.93166e-06	2.43899e-09	5.32637e-07	3.33912e-05	1.57556e-06	2.43899e-09	4.7482e-05	5.64437e-05	0.000170181	1.36422e-07	2.43899e-09	1.89514e-06	1.64306e-06	2.53102e-06	0.000221504	1.86779e-05	4.3839e-05	8.3098e-06	2.43899e-09	1.07953e-07	3.11598e-05	0.000436607	6.89272e-06	3.81743e-07	2.43899e-09	4.91938e-06	2.59449e-07	4.85423e-06	0.000842074	7.77129e-05
HNFC_a	a_ctrl	6.66537e-07	1.21879e-05	0.000322366	1.19963e-06	2.27591e-06	8.21665e-07	4.20921e-06	7.87115e-06	2.09128e-06	1.00109e-06	2.36246e-05	0.000216437	3.45421e-06	2.10201e-06	1.90049e-06	2.93906e-06	3.39316e-06	6.07667e-06	5.2443e-06	8.33028e-07	2.13243e-07	2.01504e-05	2.04881e-06	2.05236e-06	8.37018e-06	1.63968e-05	7.82826e-05	3.20403e-06	2.41601e-06	2.99281e-06	7.70589e-06	1.66566e-06	0.000347112	5.129e-06	2.29122e-05	1.00367e-05	5.84882e-06	4.15735e-07	2.1351e-05	0.000435843	5.46992e-06	2.55579e-06	9.80193e-07	9.36627e-06	2.49119e-07	4.47229e-06	0.001104	1.78257e-05
HNFC_b	a_ctrl	3.75126e-06	1.48257e-05	0.00024733	1.19397e-06	3.12432e-06	2.42577e-09	4.61636e-06	7.85634e-06	4.18876e-06	1.6461e-06	2.0499e-05	0.000227331	1.06258e-05	6.10194e-06	7.50441e-06	2.06996e-05	2.75044e-06	3.4407e-05	1.45867e-05	7.32209e-06	1.83809e-06	5.73571e-05	1.61455e-06	1.61316e-06	9.42984e-06	2.01723e-05	0.00010322	8.49201e-07	1.1994e-05	3.68212e-06	2.60989e-05	1.75299e-06	0.000353847	3.74534e-06	1.85616e-05	6.8729e-06	5.99525e-06	4.23275e-07	2.22716e-05	0.000417129	1.43964e-05	4.22967e-06	1.23312e-06	8.43913e-06	1.67241e-06	3.63952e-06	0.00192049	2.27139e-05
HNFC_c	a_ctrl	2.278e-06	1.26198e-05	0.000267806	2.6652e-09	3.51563e-06	4.24859e-08	4.99825e-06	7.07672e-06	6.3769e-07	1.2573e-06	1.14152e-05	0.000206955	2.6652e-09	1.17396e-06	3.27958e-06	4.19954e-06	3.48704e-06	1.33188e-05	1.67415e-05	6.91318e-07	3.23228e-06	2.5054e-05	3.22868e-06	6.88553e-07	7.7867e-06	8.56036e-06	8.0866e-05	1.14362e-06	2.6652e-09	5.15164e-06	9.46418e-06	2.32183e-06	0.0003137	8.67488e-06	2.07846e-05	6.00899e-06	4.53799e-06	2.6652e-09	2.30577e-05	0.000422584	1.69369e-05	1.88188e-05	1.67023e-06	6.98337e-06	7.67973e-07	3.87321e-06	0.000791484	1.58372e-05
BJ_a	a_ctrl	2.18493e-09	1.3382e-05	0.000224531	2.18493e-09	2.36038e-06	2.18493e-09	5.43566e-06	5.02907e-06	2.18493e-09	1.35767e-06	1.45785e-05	0.000119976	2.18493e-09	1.79351e-06	7.5296e-07	2.21248e-06	8.16354e-07	7.28944e-06	7.40168e-07	1.76857e-07	5.35977e-07	2.4659e-05	2.8946e-06	1.49066e-06	5.40326e-06	2.05078e-05	0.00011448	8.32914e-07	2.18493e-09	2.13281e-07	9.82792e-06	2.05169e-06	0.000448921	3.39321e-06	1.42528e-05	6.53346e-06	6.26368e-06	2.18493e-09	1.94094e-05	0.000430305	8.07299e-07	1.93579e-06	2.18493e-09	1.38457e-05	1.40826e-07	5.00349e-06	0.000970832	1.87748e-05
BJ_b	a_ctrl	2.16863e-09	1.35869e-05	0.000354902	2.16863e-09	1.00359e-07	1.23255e-08	6.21184e-06	6.01182e-06	3.8265e-08	1.64272e-06	1.59331e-05	0.000147873	2.16863e-09	4.6395e-06	8.71415e-07	1.44585e-06	2.92752e-06	8.17522e-06	7.73444e-07	4.31828e-07	2.16863e-09	1.92146e-05	2.94709e-06	9.311e-07	1.42844e-05	4.84099e-05	0.000107496	2.16863e-09	2.38164e-06	1.10939e-06	7.41266e-06	1.84348e-06	0.000464803	4.04564e-06	1.46352e-05	7.86242e-06	3.28439e-06	2.16863e-09	1.48389e-05	0.000391755	9.00555e-07	1.7299e-06	2.13557e-07	1.02163e-05	2.16863e-09	3.37136e-06	0.0005984	1.86062e-05
BJ_c	a_ctrl	2.14624e-09	1.28596e-05	0.000225632	2.14624e-09	1.35595e-07	2.14624e-09	5.22574e-06	3.98273e-06	1.28229e-06	2.27156e-06	1.59143e-05	0.000133895	2.14624e-09	2.23204e-06	3.92706e-07	2.8136e-06	1.27641e-06	5.71951e-06	2.14624e-09	2.09044e-06	3.98896e-07	1.9695e-05	2.66444e-06	5.28364e-08	3.84416e-06	2.60448e-05	0.000146036	1.39058e-06	2.14624e-09	1.49634e-06	7.04406e-06	3.08165e-06	0.000502188	1.85803e-06	1.84911e-05	8.78914e-06	1.94511e-06	5.75985e-07	2.26476e-05	0.000412189	2.14624e-09	1.55406e-06	7.73858e-07	9.24725e-06	3.53917e-07	5.94557e-06	0.000836034	2.31404e-05
Detroit_a	a_ctrl	5.66646e-08	1.2045e-05	4.30506e-05	2.55787e-09	9.48239e-07	2.55787e-09	3.18474e-06	5.71348e-06	2.55787e-09	1.77295e-06	1.03613e-05	0.000132919	2.55787e-09	5.14337e-06	1.67589e-06	1.09822e-06	1.55126e-05	1.01267e-05	1.05051e-05	5.54541e-07	2.55787e-09	2.51482e-05	5.24936e-07	1.09721e-06	1.18592e-05	8.23903e-06	0.000199968	4.01725e-07	2.55787e-09	1.1458e-06	1.59434e-06	3.02764e-06	0.00051016	1.1644e-06	1.05726e-05	5.43903e-06	2.55787e-09	4.69075e-07	9.74892e-06	0.000219058	1.06566e-05	6.68867e-07	1.0032e-06	2.36278e-06	4.13544e-07	3.80159e-06	0.00030007	5.1249e-06
Detroit_b	a_ctrl	2.44105e-09	1.4381e-05	3.55061e-05	2.62112e-07	3.52199e-06	2.44105e-09	5.26344e-06	6.9975e-06	8.15634e-07	7.13503e-07	1.33832e-05	0.000119162	2.44105e-09	2.44105e-09	6.94289e-07	1.13807e-08	4.04738e-06	1.05634e-05	1.32447e-05	1.1482e-06	8.90276e-07	3.09627e-05	1.83413e-06	9.68851e-07	1.113e-05	2.1239e-06	0.000171338	2.44105e-09	1.09142e-06	3.07764e-06	3.97438e-08	2.18506e-06	0.000451399	4.16847e-06	1.04348e-05	5.38685e-06	8.81801e-06	6.27842e-07	1.00975e-05	0.000204258	1.26569e-05	6.82887e-07	2.44105e-09	2.93668e-06	9.07896e-07	3.04495e-06	0.00100154	5.30294e-06
Detroit_c	a_ctrl	6.21809e-08	1.34829e-05	3.43041e-05	8.3165e-07	3.16059e-06	8.28446e-07	5.96063e-06	6.91063e-06	9.79077e-07	1.8457e-06	9.51864e-06	0.000114325	1.22359e-05	1.68492e-09	3.61963e-07	1.68492e-09	4.35746e-06	1.13229e-05	1.07788e-05	9.819e-07	1.42217e-06	4.76895e-05	2.04832e-06	2.09987e-06	6.40039e-06	7.69159e-06	0.000118117	3.37974e-07	1.68492e-09	2.18222e-06	3.55311e-06	2.68256e-06	0.000409583	1.68492e-09	2.5231e-05	6.29899e-06	9.17099e-06	5.0101e-07	2.05205e-05	0.000218753	1.10358e-05	1.75824e-06	1.05181e-06	3.82727e-06	5.03657e-07	3.1712e-06	0.00156902	6.43593e-06
3131_a	a_ctrl	1.62829e-09	1.31879e-05	3.49125e-05	4.78712e-07	1.25367e-06	5.82315e-07	6.58742e-06	5.94464e-06	1.62829e-09	1.3342e-06	9.3678e-06	0.000120519	1.06799e-06	1.62829e-09	8.09171e-07	1.62829e-09	1.5312e-05	6.33642e-06	3.24266e-06	1.76773e-06	4.82583e-07	2.15249e-05	2.8842e-06	3.73478e-07	1.10514e-05	1.85377e-05	0.000146963	1.10979e-06	8.09333e-07	6.74008e-07	1.41752e-06	2.35896e-06	0.000288396	2.50529e-06	9.5981e-06	4.66739e-06	7.96647e-07	4.98203e-07	2.26096e-05	0.000454867	3.42045e-06	3.50006e-07	4.01501e-07	6.42297e-06	7.13814e-07	2.7379e-06	0.000948625	1.97594e-05
3131_b	a_ctrl	2.37604e-09	1.44401e-05	5.4103e-05	1.17812e-06	2.12965e-06	1.35818e-06	5.81874e-06	6.26153e-06	4.30563e-07	1.9202e-06	9.58798e-06	0.000119287	2.37604e-09	2.37604e-09	5.42358e-07	1.82012e-06	6.9429e-06	7.70724e-06	1.12667e-05	8.34473e-07	7.7887e-07	2.1835e-05	2.01728e-06	2.37604e-09	8.04438e-06	9.73111e-06	0.000155961	2.37604e-09	2.37604e-09	3.609e-06	2.37604e-09	2.93747e-06	0.000404632	2.33593e-06	1.1161e-05	4.38173e-06	3.32161e-06	2.37604e-09	1.90864e-05	0.000398188	1.14055e-05	3.86142e-07	1.37014e-07	6.55011e-06	2.9403e-07	4.69533e-06	0.000300964	1.50738e-05
3131_c	a_ctrl	2.95669e-07	1.33417e-05	5.65645e-05	2.4755e-07	2.99802e-06	1.92697e-07	5.37555e-06	4.8893e-06	3.92904e-07	1.28326e-06	1.28208e-05	0.0001222	2.34294e-09	1.97305e-06	1.78937e-07	7.74823e-07	4.8659e-06	5.27111e-06	1.61854e-05	6.64126e-07	2.34294e-09	2.7806e-05	3.06875e-06	1.16906e-06	6.62169e-06	3.76969e-06	0.000150973	2.34294e-09	7.6807e-07	2.34294e-09	3.30787e-07	2.3872e-06	0.000485228	3.47147e-06	1.19184e-05	7.49093e-06	5.15466e-06	2.34294e-09	2.12103e-05	0.000392295	1.62363e-05	2.34294e-09	1.3266e-07	9.29493e-06	2.34294e-09	4.76041e-06	0.000334797	1.94165e-05
GMDP-3-0059-1_a	DNM1L	9.89848e-06	1.43023e-05	0.000685639	3.03173e-06	8.31159e-07	3.25162e-06	1.10824e-05	2.75666e-06	2.13597e-05	5.39137e-06	3.27729e-05	0.000103484	4.64302e-05	4.82942e-06	8.80735e-06	0.000136261	1.212e-06	1.70747e-05	3.44569e-06	7.84718e-06	1.74961e-06	2.27597e-05	3.95862e-06	4.82884e-07	4.30436e-05	0.000104552	0.000390992	7.58803e-06	1.4146e-05	1.8397e-06	2.89085e-05	3.72648e-06	0.000429874	6.41019e-06	8.52569e-06	5.64553e-06	8.42225e-05	4.81381e-07	1.08206e-05	5.52034e-05	1.53939e-09	1.75306e-06	2.51927e-06	4.10515e-06	1.18642e-06	7.40326e-06	1.53939e-09	2.22216e-05
GMDP-3-0059-1_b	DNM1L	6.55522e-06	1.48928e-05	0.00064581	1.23046e-06	7.37634e-07	1.41394e-09	1.42351e-05	3.47955e-06	4.00808e-06	5.85948e-06	1.81123e-05	8.74186e-05	4.66272e-05	2.89633e-06	7.68934e-06	3.21872e-05	1.91399e-06	5.99875e-06	1.94949e-06	5.03223e-06	2.71435e-06	2.3277e-05	3.38391e-06	2.97899e-08	3.71972e-05	9.78955e-05	0.000295788	6.07953e-06	8.47408e-06	1.64213e-06	2.52772e-05	3.36486e-06	0.00029163	1.29054e-06	7.9655e-06	5.04232e-06	1.88616e-05	1.41394e-09	1.91245e-05	4.94961e-05	1.99419e-06	1.91794e-06	1.51049e-06	4.32034e-06	8.03777e-07	5.72788e-06	0.000507848	2.03871e-05
GMDP-3-0059-1_c	DNM1L	1.17665e-05	1.41681e-05	0.000725237	2.64179e-06	2.29508e-06	2.28297e-06	1.21516e-05	4.10492e-06	2.65675e-05	4.63336e-06	3.3234e-05	0.000103075	2.18921e-05	5.50809e-06	8.59238e-06	0.000194884	4.07119e-07	1.92512e-05	6.51388e-06	1.01663e-05	1.62775e-06	1.72027e-05	4.53268e-06	2.2154e-06	4.34941e-05	0.000254798	0.000469521	1.52525e-05	1.80349e-05	2.53132e-06	3.1958e-05	3.90971e-06	0.000369673	7.04648e-06	9.97562e-06	6.35863e-06	0.000102834	5.82452e-07	5.58643e-06	4.74521e-05	7.23241e-06	3.07386e-06	1.93512e-06	5.97333e-06	1.78234e-06	8.10634e-06	1.4123e-09	3.32686e-05
GMDP-3-0041-1_a	EARS2	1.91019e-05	1.64814e-05	3.87732e-05	1.50248e-05	1.5078e-06	1.39963e-05	5.87146e-06	4.65958e-06	3.82511e-06	1.80443e-06	1.79124e-05	0.000123178	0.000162941	3.92156e-06	8.21696e-06	4.98785e-05	0.000178741	3.46354e-05	7.88073e-06	2.22066e-05	4.72614e-06	2.45275e-05	4.0326e-06	1.26969e-06	3.1684e-05	2.02053e-05	0.000176897	1.60878e-06	2.16272e-05	4.71437e-06	1.99744e-06	2.58738e-06	0.000428034	1.11891e-05	1.98128e-05	5.25277e-06	3.70958e-05	1.76304e-06	2.54429e-05	0.000166837	8.58683e-06	4.00602e-06	4.67607e-06	1.04558e-05	5.47e-06	4.15787e-06	0.00080755	4.67219e-05
GMDP-3-0041-1_b	EARS2	1.86337e-05	2.20606e-05	3.15033e-05	1.28295e-05	3.96687e-06	1.27618e-05	6.93696e-06	1.03501e-05	1.7056e-05	2.33059e-06	2.6557e-05	0.000144229	4.78628e-05	2.52053e-06	8.87885e-06	0.000104434	0.000187234	5.42388e-05	2.06231e-05	3.23727e-05	4.45839e-06	0.000188034	3.5943e-06	1.34058e-06	1.6142e-05	2.30914e-05	0.000166355	2.18079e-06	5.39644e-05	1.39336e-05	3.96396e-06	2.29355e-06	0.000351842	9.54678e-06	2.78909e-05	3.36383e-06	0.000294479	9.15007e-07	2.49375e-05	0.000165105	2.09546e-05	1.58155e-05	4.92926e-06	8.56687e-06	1.07308e-05	3.04085e-06	0.00113201	5.86432e-05
GMDP-3-0041-1_c	EARS2	1.50362e-05	1.40983e-05	4.9623e-05	1.46287e-05	3.10415e-06	1.4674e-05	5.33151e-06	6.77054e-06	1.52735e-05	1.94952e-06	2.67026e-05	0.000129683	2.88521e-05	1.80886e-09	9.98346e-06	7.7363e-05	0.00010383	3.95629e-05	8.99538e-06	2.08253e-05	2.81517e-06	1.63631e-05	1.83344e-06	1.25955e-06	1.65086e-05	3.39615e-05	0.000199143	3.25813e-06	3.15175e-05	5.38866e-06	3.52656e-07	2.20003e-06	0.000592821	5.12272e-06	2.22211e-05	8.24902e-06	0.000241411	1.50957e-06	2.73822e-05	0.000160096	8.25945e-06	5.58284e-06	2.39652e-06	1.02304e-05	5.85261e-06	6.22841e-06	0.000157237	6.27668e-05
LIAS_a	LIAS	8.92855e-06	1.47256e-05	5.85021e-05	1.73817e-06	3.48271e-06	1.6515e-06	2.21079e-06	9.29958e-06	1.04235e-05	8.44695e-07	5.34076e-05	0.000229902	0.000453707	2.70787e-09	8.51677e-06	0.0001167	0.000130306	3.06901e-05	1.72697e-05	6.24845e-06	1.73748e-06	2.23208e-05	1.54493e-06	2.74448e-07	2.55293e-05	3.55111e-05	0.000180299	1.09978e-05	9.7295e-06	4.2435e-06	2.20065e-06	2.47408e-06	0.000484039	1.43599e-05	3.815e-05	1.12718e-05	2.10825e-05	1.92055e-06	2.95806e-05	0.00010978	1.78086e-05	2.05875e-06	5.96363e-07	4.7654e-06	4.06012e-06	1.16866e-05	0.00061492	2.73331e-05
LIAS_b	LIAS	3.52641e-06	1.3088e-05	5.92723e-05	3.21321e-06	2.74673e-06	2.38024e-06	5.11843e-06	8.95388e-06	3.70676e-06	1.25104e-06	1.68272e-05	0.000237665	0.000267683	2.95574e-06	5.14877e-06	5.66245e-05	6.70619e-05	1.7719e-05	9.13876e-06	3.06959e-06	2.66264e-06	2.50364e-05	2.24257e-07	6.52098e-07	2.57522e-05	2.81652e-05	0.000210065	6.19294e-06	5.44072e-06	4.82216e-06	2.89912e-09	1.63925e-06	0.000312707	4.79029e-06	3.96871e-05	9.16655e-06	1.68971e-05	1.28576e-06	2.83636e-05	0.000169015	9.63451e-06	3.97113e-06	2.69961e-06	6.21767e-06	1.27498e-06	1.04362e-05	0.00042165	3.08149e-05
LIAS_c	LIAS	1.96538e-05	1.61954e-05	5.00916e-05	3.35007e-06	4.62245e-06	3.7391e-06	7.20305e-06	9.01914e-06	6.43473e-06	2.05431e-06	1.74176e-05	0.000193731	8.31814e-05	1.98047e-06	7.92768e-06	7.97112e-05	0.000191058	3.19099e-05	1.89412e-05	2.11793e-05	5.13554e-06	9.02932e-05	3.97407e-08	1.66009e-06	3.2817e-05	2.7764e-05	0.000188201	2.16946e-06	8.99202e-06	6.50055e-06	5.84915e-06	2.7632e-06	0.000506699	1.00377e-05	3.99146e-05	7.24845e-06	3.90184e-05	2.54309e-09	2.65279e-05	0.00011927	1.86121e-05	3.957e-06	1.639e-06	8.38312e-06	2.67898e-06	7.86509e-06	0.00205742	2.23212e-05
GMDP-3-0002-1_d	LIPT1	1.26394e-07	1.4294e-05	0.000131487	1.35062e-06	4.73961e-06	1.12335e-06	3.86044e-06	8.68699e-06	4.93978e-07	1.57491e-06	1.26352e-05	0.000158083	1.16443e-05	4.91598e-06	1.28753e-06	4.81569e-06	4.28872e-06	9.7092e-06	1.86529e-05	2.67672e-09	2.67672e-09	2.24544e-05	1.58452e-07	1.92024e-07	2.13506e-05	0.000148325	0.000128456	2.69539e-06	9.69972e-07	2.35168e-06	2.78872e-06	1.01229e-06	0.000722144	3.36508e-06	6.74671e-06	1.37265e-05	1.0461e-06	1.99242e-06	2.00619e-05	0.000365286	2.09819e-05	2.53462e-06	1.09215e-06	4.84513e-06	7.93025e-07	6.18644e-06	0.000525139	2.96167e-05
GMDP-3-0002-1_e	LIPT1	2.08697e-07	1.62413e-05	0.000141812	9.29092e-07	2.81114e-06	9.09823e-07	3.83614e-06	7.8054e-06	2.59967e-07	2.91341e-06	1.60302e-05	0.000121743	1.31068e-05	4.06598e-06	7.92134e-07	8.41973e-06	6.72974e-06	6.35383e-06	2.51495e-05	1.25987e-06	6.76627e-07	3.66425e-05	2.04471e-06	1.38039e-06	2.15302e-05	0.000234327	0.000107691	8.65436e-07	3.01781e-09	2.09014e-06	2.7353e-06	1.89163e-06	0.000875054	6.03197e-06	4.31577e-06	1.66635e-05	1.16664e-06	3.01781e-09	1.7666e-05	0.0003012	2.51351e-05	2.07904e-06	8.90861e-07	8.89911e-06	2.35936e-07	7.78764e-06	0.00122534	2.33915e-05
GMDP-3-0002-1_f	LIPT1	2.81114e-07	1.26234e-05	0.00014154	3.11868e-09	2.78185e-06	3.11868e-09	5.86463e-06	7.01832e-06	1.65971e-06	8.30822e-07	1.06196e-05	0.000152192	3.11868e-09	7.62009e-08	6.55006e-07	2.06397e-05	9.80557e-06	1.35827e-05	1.89712e-05	1.70186e-07	2.73502e-07	3.03727e-05	2.33638e-06	3.11868e-09	1.6747e-05	0.000119312	0.000142221	7.24046e-07	3.11868e-09	1.25566e-06	4.31947e-06	1.57837e-06	0.000752187	4.34504e-07	5.14447e-06	1.04643e-05	4.43593e-06	3.11868e-09	9.82908e-06	0.000269151	1.9048e-05	3.56765e-07	7.26295e-07	9.07493e-06	1.00914e-06	4.42443e-06	0.00136531	2.72982e-05
GMDP-3-0002-1_a	LIPT1	2.41361e-05	1.69502e-05	0.00017056	2.11704e-05	5.91336e-06	2.1101e-05	5.14907e-06	2.83376e-06	3.97734e-05	3.19629e-06	2.28513e-05	2.97245e-05	3.60723e-05	2.33542e-09	1.5927e-05	0.000275	0.000154553	8.76598e-05	2.31917e-05	1.72594e-05	8.19291e-06	0.000109344	4.62104e-06	3.94182e-06	1.4013e-05	1.51027e-05	0.000118186	7.07536e-06	6.09082e-05	3.39228e-06	3.65765e-06	2.27657e-06	0.00055889	1.52853e-05	8.54528e-06	8.95341e-06	0.000552412	1.70513e-06	1.58226e-05	4.07947e-05	2.31432e-05	9.04808e-06	6.27645e-06	7.4137e-06	1.02158e-05	4.81915e-06	0.00770593	5.54829e-05
GMDP-3-0002-1_b	LIPT1	1.50289e-05	1.67036e-05	0.000239141	1.42382e-05	3.0869e-06	1.3876e-05	4.94e-06	8.60855e-06	2.84442e-05	1.34762e-06	4.48632e-05	0.000219042	5.10655e-05	2.5539e-09	1.46935e-05	0.00026548	6.5755e-05	5.45064e-05	1.2057e-05	1.6859e-05	3.91708e-06	2.37052e-05	4.628e-06	2.03408e-06	1.79376e-05	1.71872e-05	0.000168269	4.17767e-06	4.04709e-05	4.86186e-06	1.28624e-05	2.71175e-06	0.000376787	4.37211e-06	1.46844e-05	1.05034e-05	0.000257645	1.01313e-07	1.32844e-05	6.77512e-05	1.88503e-05	2.60416e-06	4.72735e-06	5.73987e-06	8.52915e-06	6.94955e-06	0.000391824	6.07569e-05
GMDP-3-0002-1_c	LIPT1	1.70655e-05	1.96237e-05	0.000229656	1.91425e-05	5.46366e-06	1.93705e-05	5.96948e-06	7.40449e-06	2.54305e-05	2.04605e-06	4.76115e-05	0.000221559	1.27932e-05	2.24012e-06	1.37364e-05	0.000223667	0.000117722	5.92003e-05	2.47478e-05	2.03808e-05	3.20338e-06	4.20386e-05	3.01095e-06	3.48585e-06	1.24501e-05	2.09793e-05	0.000133885	2.8547e-06	5.22927e-05	5.16758e-06	9.44816e-06	1.93007e-06	0.000422957	7.03552e-06	1.00026e-05	9.3147e-06	0.000233524	3.81861e-08	7.81558e-06	5.84798e-05	2.47926e-05	4.72497e-06	2.97844e-06	3.6203e-06	1.32842e-05	5.93442e-06	0.00101319	4.71279e-05
LIPT2-sib-1_a	LIPT2_1	1.9085e-05	1.28056e-05	7.75935e-05	5.37946e-06	3.50916e-06	5.41e-06	4.15681e-06	7.93436e-06	4.88546e-06	1.8635e-06	2.18117e-05	0.000119324	4.44814e-05	1.4764e-06	7.8991e-06	5.83625e-05	0.000156466	2.36575e-05	1.54474e-05	1.50135e-05	3.12045e-06	0.000123866	2.30958e-06	2.81827e-06	1.36425e-05	1.83096e-05	0.00012804	3.24941e-06	8.14467e-06	3.82863e-06	3.13034e-06	2.91254e-06	0.000748526	1.57961e-05	1.18396e-05	9.84786e-06	1.66083e-05	3.76883e-07	3.19085e-05	6.1981e-05	1.55981e-05	3.15097e-06	1.95924e-06	9.82563e-06	9.70844e-07	5.89801e-06	0.00274418	5.04102e-05
LIPT2-sib-1_b	LIPT2_1	4.18218e-06	1.57841e-05	6.22511e-05	5.31997e-07	4.07273e-06	9.83747e-07	3.3533e-06	6.95062e-06	4.97859e-06	9.25601e-07	8.10883e-06	0.000105627	3.23871e-09	3.23871e-09	4.60875e-06	3.94298e-05	0.00012642	1.87235e-05	1.1649e-05	8.19718e-06	1.47064e-06	3.63485e-05	1.85179e-06	9.85613e-07	1.58187e-05	1.37326e-05	0.000126478	3.23871e-09	3.23871e-09	5.0569e-06	9.56394e-07	2.81254e-06	0.000672257	3.29812e-06	1.26915e-05	8.7874e-06	1.79307e-05	5.98381e-07	6.67115e-06	8.23067e-05	1.21787e-05	6.7941e-07	1.35854e-06	8.3329e-06	9.94832e-07	2.919e-06	0.00144404	5.41846e-05
LIPT2-sib-1_c	LIPT2_1	8.27669e-06	1.3162e-05	5.26405e-05	1.23035e-06	5.99007e-06	1.00998e-06	3.18658e-06	6.20242e-06	4.48407e-06	5.98619e-07	1.56136e-05	0.000109864	6.25928e-06	2.19638e-09	5.66741e-06	3.90552e-05	0.000151507	1.66659e-05	1.89813e-05	8.56293e-06	2.09935e-06	2.19902e-05	1.02024e-06	6.99991e-07	4.08083e-06	1.37592e-05	0.000117283	1.39232e-06	6.27603e-06	8.43879e-07	5.80304e-07	2.18825e-06	0.000385352	1.70534e-05	1.6843e-05	6.37012e-06	1.38434e-05	5.00806e-07	1.59887e-05	4.53467e-05	1.93214e-05	1.86526e-06	2.20114e-06	6.04414e-06	2.48378e-06	1.30638e-05	0.00139477	4.82331e-05
LIPT2-sib-2_a	LIPT2_2	2.28644e-05	1.64275e-05	6.40604e-05	2.7744e-05	2.21355e-06	2.34134e-05	4.97759e-06	7.22644e-06	2.88826e-05	2.14123e-06	3.35817e-05	0.000136115	2.11557e-05	9.35134e-07	1.26271e-05	0.000262357	0.000106856	5.37219e-05	1.63671e-05	2.00628e-05	5.15995e-06	3.22716e-05	1.44608e-06	1.28591e-06	8.49966e-06	2.34264e-05	0.000396916	2.95706e-07	2.95448e-05	1.10299e-05	6.1959e-06	4.29589e-06	0.000809586	8.86018e-06	1.08373e-05	1.0111e-05	0.000208011	7.15396e-07	1.19428e-05	6.07645e-05	1.68864e-05	5.92424e-06	3.7542e-06	2.79536e-06	7.4766e-06	1.52863e-05	0.000343932	9.17293e-05
LIPT2-sib-2_b	LIPT2_2	1.26828e-05	1.95195e-05	4.54765e-05	6.29318e-06	2.60302e-06	5.68928e-06	7.96973e-06	6.21742e-06	8.26537e-06	5.06501e-07	2.0539e-05	0.000137228	8.18901e-05	1.32671e-06	6.17307e-06	0.000106705	9.38573e-05	3.23736e-05	1.60924e-05	1.29678e-05	2.46067e-06	4.78006e-05	2.82575e-06	2.3726e-06	1.48788e-05	1.78393e-05	0.000362247	1.6154e-06	1.08314e-05	6.29983e-06	1.47597e-06	3.06188e-06	0.00057482	5.52765e-06	1.15339e-05	7.36023e-06	2.80871e-05	2.18929e-09	1.0167e-05	4.45618e-05	1.58779e-05	2.53086e-06	2.65484e-06	7.34675e-06	4.9458e-06	1.27633e-05	0.00161873	0.000103844
LIPT2-sib-2_c	LIPT2_2	2.13329e-05	1.47982e-05	4.46552e-05	9.9975e-06	3.45823e-06	7.94492e-06	5.32239e-06	5.90633e-06	1.94609e-05	1.50424e-06	2.53641e-05	0.000140894	4.53773e-05	1.79531e-09	9.98711e-06	0.00017664	0.000203456	5.68251e-05	1.61432e-05	2.59449e-05	4.3185e-06	3.45059e-05	1.24417e-06	1.13275e-06	1.14733e-05	2.49704e-05	0.000327745	2.73731e-06	2.51294e-05	8.76873e-06	2.79937e-06	2.81057e-06	0.000556408	1.59343e-05	1.02946e-05	8.97057e-06	0.000176808	1.48961e-06	1.32942e-05	2.67639e-05	1.64338e-05	7.58379e-06	2.65687e-06	3.76535e-06	1.0303e-05	1.14246e-05	0.0014867	8.92155e-05
MEPAN-1_a	MEPAN_1	2.32251e-05	1.57888e-05	4.649e-05	1.45713e-05	3.95362e-06	1.45069e-05	1.69341e-06	1.09765e-05	3.3543e-05	1.33327e-06	6.20233e-05	0.000237974	0.000185958	1.53849e-06	1.07161e-05	0.000445131	0.000100863	9.42402e-05	2.52581e-05	3.30881e-05	7.68064e-06	0.000498907	6.89552e-07	1.22258e-06	1.12395e-05	2.1921e-05	0.000143548	1.10595e-05	6.71756e-05	9.37041e-06	2.08719e-05	3.99062e-06	0.000408921	1.10368e-05	3.01474e-05	1.36718e-05	0.000670166	3.05771e-09	8.5421e-06	8.62528e-05	2.4789e-05	4.37995e-05	4.7582e-06	7.13028e-06	5.68858e-06	6.39903e-06	0.000378503	9.02229e-06
MEPAN-1_b	MEPAN_1	1.62221e-05	1.89426e-05	4.69763e-05	1.43185e-05	5.21299e-06	1.46768e-05	4.856e-06	7.44776e-06	3.11881e-05	1.62898e-06	4.62579e-05	0.000188862	0.000368401	4.6227e-06	1.17982e-05	0.000368317	7.2492e-05	7.4655e-05	2.15127e-05	2.39443e-05	6.16436e-06	3.9989e-05	1.97561e-06	3.44208e-09	1.24664e-05	4.06571e-05	0.00014664	5.41453e-06	4.51296e-05	4.38465e-06	2.04779e-05	2.62201e-06	0.000436373	8.03186e-06	3.91789e-05	8.91014e-06	0.000464968	3.44208e-09	9.89758e-06	6.75353e-05	2.24279e-05	1.04712e-05	4.53522e-06	7.14818e-06	3.43128e-06	7.2671e-06	8.69491e-05	9.67117e-06
MEPAN-1_c	MEPAN_1	1.62068e-05	1.77651e-05	2.75798e-05	6.67043e-06	1.05158e-05	6.31263e-06	5.48651e-06	1.49013e-05	0.000152656	1.35886e-06	0.00019085	0.000250951	0.000305856	2.59788e-09	2.63717e-05	0.00103284	1.22764e-05	0.000117785	3.35185e-05	1.5266e-05	5.79847e-06	2.59788e-09	1.21594e-06	1.06582e-06	3.17001e-05	4.57591e-05	0.000197967	2.65582e-05	3.83188e-05	1.9554e-05	0.00011016	4.52723e-06	0.000347154	1.74305e-05	6.95416e-05	1.11153e-05	0.00039197	2.59788e-09	7.56076e-05	0.000219363	3.27229e-05	1.57554e-05	5.38655e-06	1.07645e-05	2.04858e-05	1.87904e-05	0.00184387	5.11484e-06
MEPAN-2_a	MEPAN_2	1.16065e-05	1.80503e-05	7.65003e-05	4.00572e-09	3.76359e-06	4.00572e-09	7.90126e-06	7.74577e-06	5.43353e-06	1.49892e-06	5.61579e-05	0.000200519	0.000701083	7.08887e-07	1.59447e-06	6.25742e-05	0.000156918	2.31864e-05	1.69831e-05	1.18659e-05	2.35589e-06	4.24053e-05	2.55971e-06	4.00572e-09	5.57377e-05	1.89829e-05	0.000116437	1.27768e-06	7.3687e-06	6.87571e-06	1.9058e-06	2.38033e-06	0.000493523	7.90025e-06	2.12749e-05	1.41368e-05	1.89175e-05	4.00572e-09	1.52707e-05	9.21025e-05	1.77121e-05	7.12496e-06	1.77125e-06	6.22217e-06	1.52854e-06	5.57795e-06	0.00116815	1.02064e-05
MEPAN-2_b	MEPAN_2	3.38397e-05	1.99046e-05	6.63914e-05	9.30985e-06	4.97322e-06	8.75336e-06	3.72922e-06	7.58841e-06	1.2098e-05	1.62169e-06	5.34093e-05	0.000225627	8.61278e-05	3.11777e-06	1.8124e-05	0.000151423	0.000349536	8.42717e-05	2.45422e-05	4.58402e-05	6.89606e-06	0.000161293	2.63094e-06	4.61957e-07	3.03427e-05	2.06691e-05	0.000121512	4.44409e-06	2.56891e-05	9.77177e-06	3.33643e-06	1.85835e-06	0.000363813	9.71389e-06	1.7129e-05	7.91327e-06	8.11369e-05	9.1126e-07	8.21535e-06	8.7928e-05	2.4413e-05	9.3196e-06	3.84492e-06	7.79652e-06	9.85181e-06	4.5195e-06	0.0019584	8.07288e-06
MEPAN-2_c	MEPAN_2	1.36581e-05	1.92462e-05	8.93565e-05	6.20907e-07	2.82942e-06	7.1406e-07	6.57173e-06	1.24785e-05	7.1432e-06	9.91184e-07	3.66898e-05	0.000183997	0.000121643	4.00891e-06	2.96357e-06	6.37497e-05	0.000222329	2.40107e-05	2.94279e-05	1.39343e-05	4.85103e-06	0.000168103	3.64191e-06	2.02248e-06	1.62783e-05	1.79767e-05	0.000108732	7.05049e-07	1.41037e-05	7.36516e-06	7.16437e-06	3.50341e-06	0.00048068	9.09793e-06	1.8675e-05	1.10132e-05	2.34033e-05	3.22893e-09	1.28198e-05	9.86317e-05	3.43197e-05	9.71032e-06	2.72023e-06	1.0089e-05	2.19808e-06	6.44773e-06	0.00276072	9.11401e-06
1044_a	MT-ATP6	5.12137e-08	1.42488e-05	0.000175679	8.91338e-07	3.28257e-06	2.74329e-09	2.36866e-06	7.45081e-06	2.73527e-07	1.60235e-06	3.89854e-05	0.000200151	4.30828e-05	7.95799e-06	2.5221e-06	1.80767e-05	8.58735e-06	1.42459e-05	1.23355e-05	4.43201e-06	8.32046e-07	2.24983e-05	2.74329e-09	1.79714e-08	2.52997e-05	0.000185707	0.000115306	2.61756e-06	5.62751e-06	2.83005e-06	3.66197e-06	2.33042e-06	0.000986898	4.77061e-07	2.42118e-05	1.44439e-05	1.01824e-05	2.87413e-07	4.49474e-05	0.000628738	1.26401e-05	2.46432e-06	1.0943e-06	2.17787e-06	5.42205e-07	6.76051e-06	0.000551273	1.60061e-05
1044_b	MT-ATP6	2.92263e-09	1.68793e-05	0.000159349	6.08504e-09	3.49172e-07	2.84788e-07	3.42624e-06	8.50183e-06	8.43128e-08	6.34343e-07	2.81369e-05	0.000213941	2.18092e-05	3.54606e-08	2.92263e-09	1.75527e-05	2.38584e-06	1.8715e-05	5.71983e-06	1.84133e-06	7.90735e-07	2.26511e-05	1.72287e-07	2.92263e-09	2.01559e-05	0.000121635	9.5303e-05	3.95633e-06	4.03489e-06	4.66273e-06	4.802e-06	1.36744e-06	0.000679797	2.54805e-06	1.80971e-05	1.08961e-05	8.93198e-06	6.43783e-07	2.80023e-05	0.000541797	5.97273e-06	5.38126e-06	5.5579e-07	2.60889e-06	9.93613e-07	7.16348e-06	0.000338904	1.53172e-05
1044_c	MT-ATP6	2.62717e-09	1.16634e-05	0.00014749	7.44419e-07	2.25783e-06	2.62717e-09	3.85935e-06	1.07258e-05	2.28125e-06	1.19681e-06	2.72768e-05	0.000215727	2.36696e-05	3.67466e-06	5.84318e-07	2.41656e-05	2.01705e-05	2.20944e-05	1.10342e-05	2.85203e-06	7.1284e-07	4.92219e-05	1.80636e-06	5.32191e-07	1.57755e-05	0.000104656	8.15408e-05	5.72234e-06	2.62717e-09	3.47238e-07	4.15184e-06	2.4889e-06	0.000824758	1.73051e-06	2.02674e-05	1.23178e-05	8.63725e-06	2.62717e-09	2.7439e-05	0.000497417	1.54477e-05	5.21705e-06	2.06221e-06	3.13462e-06	1.82132e-08	5.11239e-06	0.00176455	1.05723e-05
[truncated: 261 more columns]

## Sheet: FBS and dFBS
Compound Name	Group	1-Methyladenosine	1-Methylnicotinamide	10-Hydroxydecanoate	2-Acetamido-2-deoxy-beta-glucosylamine	2-Deoxyglucose	2-Ethyl-2-hydroxybutanoate	2-Hydroxy-4-(methylthio)butanoate	2-Hydroxybutyrate	2-Hydroxyglutarate	2-Hydroxyhexadecanoate	2-Hydroxypyridine	2-Hydroxytetradecanoate	2-Ketohexanoic	2-Quinolinecarboxylate	2,6-Dihydroxypyridine	3-(3,4,5-Trimethoxyphenyl)propionate	3-(4-Hydroxyphenyl)pyruvate	3-Hydroxybenzaldehyde	3-Hydroxyhexadecanoylcarnitine	3-Hydroxymethylglutarate	3-Hydroxyoctanoate	3-Hydroxysebacate	3-Methoxy-4-hydroxyphenylethyleneglycol	3-Methoxytyramine	3-Methoxytyrosine	3-Methyl-2-oxindole	3-Methyl-2-oxovalerate	3-Phosphoglycerate	3-Sulfinoalanine	3,3-Dimethylglutarate	3,4-Dihydroxybenzoate	3,4-Dihydroxyphenylacetate	4-Acetamidobutanoate	4-Aminobenzoate	4-Coumarate	4-Guanidinobutanoate	4-Hydroxybenzaldehyde	4-Hydroxybenzoate	4-Hydroxyphenyl-2-propionate	4-Pyridoxate	4-Quinolinecarboxylate	5-Aminolevulinate	5-Aminopentanoate	5-Deoxyadenosine	5-Hydroxyindoleacetate	5-Hydroxytryptophan	5,6 Dimethylbenzimidazole	6-Carboxyhexanoate
F1	FBS	13700	20200	4380	18700	21000000	24300	5430	6030	65300	72000	115000	33400	24100	2110	49000	5550	51400	3650	12000	72600	8060	6880	2310	8050	6990	951	28200	117000	4880	39200	24500	5120	134000	51700	19000	13800	51400	87100	21500	35800	2630	381000	595000	15500	432	40500	17900	36900
F2	FBS	7800	8660	4570	14600	18200000	22800	5830	6550	58500	58400	99100	37000	23600	908	55700	5190	67900	5270	9320	57900	9180	7190	1810	6460	7250	1070	34500	112000	5100	36600	18800	13300	119000	33100	17600	11800	68000	74000	18400	40600	2800	299000	604000	10900	1890	41500	15600	35500
F3	FBS	7130	28200	3500	18000	25000000	16300	5870	6550	61400	52900	162000	35800	17700	2210	82900	2380	47000	3540	13100	70200	10800	6460	2580	6430	6440	1120	25100	163000	3570	39300	25900	6790	134000	35700	18200	14700	47000	80800	14600	41800	6470	320000	606000	8210	1080	37200	11800	50600
dF1	dFBS	1730	9870	4150	12600	13300000	9860	1690	1640	5610	57000	6180	32700	18300	981	2660	3840	56300	1910	13400	9240	11400	2770	1170	5810	1480	885	16600	22100	2320	20600	14900	20000	4160	5220	20900	8350	56300	44000	6190	12100	2230	461000	542000	3820	743	35000	24700	21800
dF2	dFBS	1100	12200	4510	35200	6580000	8410	1280	1640	4800	77100	10700	46100	13500	3900	6670	3970	56200	2000	6810	11900	8480	2880	991	3630	1390	706	20700	18200	878	20200	21400	21600	4280	6010	21900	1540	56200	57600	4840	12300	1710	539000	561000	2020	754	36500	14700	19800
dF3	dFBS	1810	18900	4540	19700	22700000	12500	1370	1190	3630	63300	8540	28600	26400	1360	6750	4360	63600	3080	11500	8880	7530	3570	1460	8050	1030	822	19700	17800	1210	20300	25000	22600	3630	4720	19200	12800	63600	104000	6910	13300	1780	455000	679000	3550	516	45100	15600	22200
[truncated: 226 more columns]
